# Supplementary material for: Bis[4-amino-3,5-bis­(pyridin-2-yl)-4H-1,2,4-triazole-κ2 N 2,N 3]bis­(benzene-1,2-dicarb­oxy­lic acid-κO)copper(II) bis­(2-carb­oxy­benzoate)
Source: Acta Crystallogr Sect E Struct Rep Online. 2012 Jan 11;68(Pt 2):m129–30. doi: 10.1107/S1600536812000128 (PMC3274868; doi:10.1107/S1600536812000128)
Supplement: Supplementary file 1 [file e-68-0m129-sup1.cif]

##############################################################################
#                                                                            #
# This CIF contains the data in a paper accepted for publication in          #
# Acta Crystallographica Section E. It conforms to the requirements of       #
# Notes for Authors for Acta Crystallographica Section E, and has been       #
# peer reviewed under the auspices of the IUCr Commission on Journals.       #
#                                                                            #
# Full details of the Crystallographic Information File format               #
# are given in the paper "The Crystallographic Information File (CIF):       #
# a New Standard Archive File for Crystallography" by S. R. Hall, F. H.      #
# Allen and I. D. Brown [Acta Cryst. (1991), A47, 655-685].                  #
#                                                                            #
# The current version of the core CIF dictionary is obtainable from          #
# ftp://ftp.iucr.org/pub/cif_core.dic.                                       #
#                                                                            #
# Software is freely available for graphical display of the structure(s)     #
# in this CIF. For information consult the CIF software page                 #
# http://www.iucr.org/resources/cif/software.                                #
#                                                                            #
# This file may be used for bona fide research purposes within the           #
# scientific community so long as proper attribution is given to the journal # 
# article from which it was obtained.                                        #
#                                                                            #
##############################################################################
data_I
_audit_creation_method     SHELXL-97
_chemical_name_systematic
;
Bis[4-amino-3,5-bis(pyridin-2-yl)-4<i>H</i>-1,2,4-triazole-
\k^2^<i>N</i>^2^,<i>N</i>^3^]bis(benzene-1,2-dicarboxylic
acid-\k<i>O</i>)copper(II) bis(2-carboxybenzoate)
;
_chemical_name_common     ?
_chemical_formula_moiety     'C40 H32 Cu N12 O8 2+, 2(C8 H5 O4 -)'
_chemical_formula_sum     'C56 H42 Cu N12 O16'
_chemical_formula_iupac     '[Cu (C12 H10 N6)2 (C8 H6 O4)2] (C8 H5 O4)2'
_chemical_formula_weight     1202.56
_chemical_melting_point     ?
_symmetry_cell_setting     monoclinic
_symmetry_space_group_name_H-M     'P 21/c'
_symmetry_space_group_name_hall     '-P 2ybc'
loop_
    _symmetry_equiv_pos_as_xyz
    'x, y, z'
    '-x, y+1/2, -z+1/2'
    '-x, -y, -z'
    'x, -y-1/2, z-1/2'
_cell_length_a     12.1171(7)
_cell_length_b     15.9875(10)
_cell_length_c     15.7498(7)
_cell_angle_alpha     90.00
_cell_angle_beta     121.739(3)
_cell_angle_gamma     90.00
_cell_volume     2594.8(2)
_cell_formula_units_Z     2
_cell_measurement_reflns_used     4780
_cell_measurement_theta_min     2.16
_cell_measurement_theta_max     25.40
_cell_measurement_temperature     294(2)
_exptl_crystal_description     block
_exptl_crystal_colour     blue
_exptl_crystal_size_max     0.24
_exptl_crystal_size_mid     0.23
_exptl_crystal_size_min     0.20
_exptl_crystal_density_diffrn     1.539
_exptl_crystal_density_meas     ?
_exptl_crystal_density_method     'not measured'
_exptl_crystal_F_000     1238
_exptl_absorpt_coefficient_mu     0.509
_exptl_absorpt_correction_type     multi-scan
_exptl_absorpt_process_details     '(SADABS; Sheldrick, 1996)'
_exptl_absorpt_correction_T_min     0.8850
_exptl_absorpt_correction_T_max     0.9060
_exptl_special_details     ?
_diffrn_ambient_temperature     294(2)
_diffrn_radiation_type     MoK\a
_diffrn_radiation_wavelength     0.71073
_diffrn_radiation_source     'fine-focus sealed tube'
_diffrn_radiation_monochromator     graphite
_diffrn_measurement_device_type     'Bruker APEX CCD'
_diffrn_measurement_method     '\f and \w scans'
_diffrn_detector_area_resol_mean     ?
_diffrn_reflns_number     13987
_diffrn_reflns_av_R_equivalents     0.0230
_diffrn_reflns_av_sigmaI/netI     0.0257
_diffrn_reflns_theta_min     1.98
_diffrn_reflns_theta_max     25.01
_diffrn_reflns_theta_full     25.01
_diffrn_measured_fraction_theta_max     1.000
_diffrn_measured_fraction_theta_full     1.000
_diffrn_reflns_limit_h_min     -14
_diffrn_reflns_limit_h_max     9
_diffrn_reflns_limit_k_min     -18
_diffrn_reflns_limit_k_max     19
_diffrn_reflns_limit_l_min     -18
_diffrn_reflns_limit_l_max     18
_diffrn_standards_number     ?
_diffrn_standards_interval_count     ?
_diffrn_standards_interval_time     ?
_diffrn_standards_decay_%     ?
_refine_special_details
;
Refinement of <i>F</i>^2^ against ALL reflections. The weighted <i>R</i>-factor
<i>wR</i> and goodness of fit <i>S</i> are based on <i>F</i>^2^, conventional
<i>R</i>-factors <i>R</i> are based on <i>F</i>, with <i>F</i> set to zero for
negative <i>F</i>^2^. The threshold expression of <i>F</i>^2^ >
\s(<i>F</i>^2^) is used only for calculating <i>R</i>-factors(gt) <i>etc</i>.
and is not relevant to the choice of reflections for refinement.
<i>R</i>-factors based on <i>F</i>^2^ are statistically about twice as large
as those based on <i>F</i>, and <i>R</i>- factors based on ALL data will be
even larger.
;
_reflns_number_total     4579
_reflns_number_gt     3594
_reflns_threshold_expression     I>2\s(I)
_refine_ls_structure_factor_coef     Fsqd
_refine_ls_matrix_type     full
_refine_ls_R_factor_all     0.0491
_refine_ls_R_factor_gt     0.0345
_refine_ls_wR_factor_gt     0.0909
_refine_ls_wR_factor_ref     0.0977
_refine_ls_goodness_of_fit_ref     1.051
_refine_ls_restrained_S_all     1.051
_refine_ls_number_reflns     4579
_refine_ls_number_parameters     388
_refine_ls_number_restraints     0
_refine_ls_hydrogen_treatment     constr
_refine_ls_weighting_scheme     calc
_refine_ls_weighting_details
         'calc w=1/[\s^2^(Fo^2^)+(0.0510P)^2^+0.7095P] where P=(Fo^2^+2Fc^2^)/3'
_atom_sites_solution_hydrogens     geom
_atom_sites_solution_primary     direct
_atom_sites_solution_secondary     difmap
_refine_ls_shift/su_max     0.001
_refine_ls_shift/su_mean     0.000
_refine_diff_density_max     0.219
_refine_diff_density_min     -0.382
_refine_ls_extinction_method     none
_refine_ls_extinction_coef     ?
loop_
    _atom_type_symbol
    _atom_type_description
    _atom_type_scat_dispersion_real
    _atom_type_scat_dispersion_imag
    _atom_type_scat_source
    'C' 'C' 0.0033 0.0016
                         'International Tables Vol C Tables 4.2.6.8 and 6.1.1.4'
    'H' 'H' 0.0000 0.0000
                         'International Tables Vol C Tables 4.2.6.8 and 6.1.1.4'
    'N' 'N' 0.0061 0.0033
                         'International Tables Vol C Tables 4.2.6.8 and 6.1.1.4'
    'O' 'O' 0.0106 0.0060
                         'International Tables Vol C Tables 4.2.6.8 and 6.1.1.4'
    'Cu' 'Cu' 0.3201 1.2651
                         'International Tables Vol C Tables 4.2.6.8 and 6.1.1.4'
_computing_data_collection     'SMART (Bruker, 2007)'
_computing_cell_refinement     'SAINT (Bruker, 2007)'
_computing_data_reduction     'SAINT (Bruker, 2007)'
_computing_structure_solution     'SHELXS97 (Sheldrick, 2008)'
_computing_structure_refinement     'SHELXL97 (Sheldrick, 2008)'
_computing_molecular_graphics     'DIAMOND (Brandenburg, 1999)'
_computing_publication_material     'SHELXTL (Sheldrick, 2008)'
loop_
    _atom_site_type_symbol
    _atom_site_label
    _atom_site_fract_x
    _atom_site_fract_y
    _atom_site_fract_z
    _atom_site_U_iso_or_equiv
    _atom_site_adp_type
    _atom_site_calc_flag
    _atom_site_refinement_flags
    _atom_site_occupancy
    _atom_site_symmetry_multiplicity
    _atom_site_disorder_assembly
    _atom_site_disorder_group
    Cu Cu1 0.0000 0.5000 0.5000 0.03702(13) Uani d S 1 2 . .
    O O5 0.25819(17) 0.25012(10) 0.25335(15) 0.0578(5) Uani d . 1 1 . .
    O O6 0.42188(18) 0.33760(10) 0.30636(14) 0.0557(5) Uani d . 1 1 . .
    O O7 0.61160(19) 0.35032(10) 0.29636(15) 0.0582(5) Uani d . 1 1 . .
    H H7 0.5561 0.3418 0.3103 0.087 Uiso calc R 1 1 . .
    O O8 0.71299(18) 0.27995(10) 0.23886(15) 0.0612(5) Uani d . 1 1 . .
    N N1 0.11634(16) 0.58006(11) 0.48080(13) 0.0357(4) Uani d . 1 1 . .
    N N2 0.12225(17) 0.41813(11) 0.49978(14) 0.0384(4) Uani d . 1 1 . .
    N N3 0.14291(17) 0.33373(11) 0.51187(14) 0.0398(4) Uani d . 1 1 . .
    N N4 0.28569(17) 0.39093(11) 0.48400(13) 0.0364(4) Uani d . 1 1 . .
    N N5 0.38715(19) 0.40434(13) 0.46593(16) 0.0509(5) Uani d . 1 1 . .
    H H5A 0.3530 0.3915 0.4012 0.076 Uiso d R 1 1 . .
    H H5B 0.4406 0.3643 0.5075 0.076 Uiso d R 1 1 . .
    N N6 0.4013(2) 0.22776(13) 0.50357(16) 0.0519(5) Uani d . 1 1 . .
    C C1 0.2106(2) 0.54244(14) 0.47258(16) 0.0358(5) Uani d . 1 1 . .
    C C2 0.1071(2) 0.66321(14) 0.47397(18) 0.0430(5) Uani d . 1 1 . .
    H H2A 0.0436 0.6896 0.4805 0.052 Uiso calc R 1 1 . .
    C C3 0.1889(2) 0.71151(15) 0.45752(19) 0.0500(6) Uani d . 1 1 . .
    H H3A 0.1800 0.7694 0.4528 0.060 Uiso calc R 1 1 . .
    C C4 0.2829(2) 0.67294(15) 0.4483(2) 0.0511(6) Uani d . 1 1 . .
    H H4 0.3383 0.7044 0.4368 0.061 Uiso calc R 1 1 . .
    C C5 0.2950(2) 0.58683(15) 0.45617(18) 0.0451(6) Uani d . 1 1 . .
    H H5 0.3587 0.5596 0.4505 0.054 Uiso calc R 1 1 . .
    C C6 0.2094(2) 0.45237(13) 0.48423(15) 0.0346(5) Uani d . 1 1 . .
    C C7 0.2428(2) 0.31780(14) 0.50288(16) 0.0374(5) Uani d . 1 1 . .
    C C8 0.3001(2) 0.23437(14) 0.51511(16) 0.0398(5) Uani d . 1 1 . .
    C C9 0.4507(3) 0.15095(18) 0.5139(2) 0.0652(8) Uani d . 1 1 . .
    H H9 0.5203 0.1444 0.5051 0.078 Uiso calc R 1 1 . .
    C C10 0.4054(3) 0.08162(18) 0.5366(2) 0.0683(8) Uani d . 1 1 . .
    H H10 0.4430 0.0296 0.5426 0.082 Uiso calc R 1 1 . .
    C C11 0.3039(3) 0.09019(17) 0.5503(2) 0.0629(7) Uani d . 1 1 . .
    H H11 0.2719 0.0440 0.5665 0.075 Uiso calc R 1 1 . .
    C C12 0.2495(2) 0.16788(15) 0.53986(18) 0.0488(6) Uani d . 1 1 . .
    H H12 0.1806 0.1755 0.5492 0.059 Uiso calc R 1 1 . .
    C C21 0.4445(2) 0.19723(13) 0.26040(16) 0.0360(5) Uani d . 1 1 . .
    C C22 0.5573(2) 0.20464(13) 0.25486(16) 0.0365(5) Uani d . 1 1 . .
    C C23 0.6072(2) 0.13201(14) 0.23817(19) 0.0465(6) Uani d . 1 1 . .
    H H23 0.6802 0.1362 0.2332 0.056 Uiso calc R 1 1 . .
    C C24 0.5527(3) 0.05483(15) 0.2289(2) 0.0536(7) Uani d . 1 1 . .
    H H24 0.5893 0.0076 0.2188 0.064 Uiso calc R 1 1 . .
    C C25 0.4435(2) 0.04748(14) 0.2345(2) 0.0526(7) Uani d . 1 1 . .
    H H25 0.4056 -0.0046 0.2282 0.063 Uiso calc R 1 1 . .
    C C26 0.3915(2) 0.11756(14) 0.24943(19) 0.0461(6) Uani d . 1 1 . .
    H H26 0.3172 0.1119 0.2525 0.055 Uiso calc R 1 1 . .
    C C27 0.3693(2) 0.26633(14) 0.27388(17) 0.0420(5) Uani d . 1 1 . .
    C C28 0.6319(2) 0.28304(14) 0.26291(18) 0.0423(5) Uani d . 1 1 . .
    O O1 0.14046(17) 0.52179(11) 0.68003(12) 0.0519(4) Uani d . 1 1 . .
    O O2 0.15757(19) 0.60865(11) 0.79643(15) 0.0611(5) Uani d . 1 1 . .
    H H2 0.2051 0.6341 0.7829 0.092 Uiso calc R 1 1 . .
    O O3 -0.12352(19) 0.62542(11) 0.74566(13) 0.0596(5) Uani d . 1 1 . .
    H H3 -0.1594 0.6665 0.7517 0.089 Uiso calc R 1 1 . .
    O O4 -0.0100(2) 0.62734(12) 0.91204(14) 0.0656(5) Uani d . 1 1 . .
    C C13 0.0569(2) 0.47914(14) 0.78016(16) 0.0375(5) Uani d . 1 1 . .
    C C14 0.0682(2) 0.39419(15) 0.76748(17) 0.0450(6) Uani d . 1 1 . .
    H H14 0.1108 0.3770 0.7356 0.054 Uiso calc R 1 1 . .
    C C15 0.0174(2) 0.33481(15) 0.8014(2) 0.0543(7) Uani d . 1 1 . .
    H H15 0.0240 0.2782 0.7910 0.065 Uiso calc R 1 1 . .
    C C16 -0.0429(3) 0.35987(16) 0.8505(2) 0.0555(7) Uani d . 1 1 . .
    H H16 -0.0748 0.3201 0.8752 0.067 Uiso calc R 1 1 . .
    C C17 -0.0561(2) 0.44334(16) 0.86325(18) 0.0502(6) Uani d . 1 1 . .
    H H17A -0.0970 0.4595 0.8967 0.060 Uiso calc R 1 1 . .
    C C18 -0.0091(2) 0.50426(14) 0.82691(17) 0.0391(5) Uani d . 1 1 . .
    C C19 0.1203(2) 0.53840(15) 0.74604(17) 0.0407(5) Uani d . 1 1 . .
    C C20 -0.0436(2) 0.59263(15) 0.83447(18) 0.0436(6) Uani d . 1 1 . .
loop_
    _atom_site_aniso_label
    _atom_site_aniso_U_11
    _atom_site_aniso_U_22
    _atom_site_aniso_U_33
    _atom_site_aniso_U_12
    _atom_site_aniso_U_13
    _atom_site_aniso_U_23
    Cu1 0.0356(2) 0.0354(2) 0.0541(2) 0.00117(16) 0.03318(19) 0.00233(17)
    O5 0.0499(11) 0.0419(10) 0.0929(13) 0.0050(8) 0.0454(10) 0.0014(9)
    O6 0.0716(12) 0.0328(9) 0.0875(13) -0.0053(8) 0.0589(11) -0.0126(9)
    O7 0.0693(12) 0.0329(9) 0.0952(14) -0.0116(8) 0.0589(12) -0.0105(9)
    O8 0.0668(12) 0.0412(10) 0.1046(15) -0.0081(9) 0.0650(12) -0.0038(9)
    N1 0.0327(10) 0.0386(11) 0.0434(10) 0.0011(8) 0.0253(9) 0.0018(8)
    N2 0.0353(10) 0.0378(10) 0.0512(11) 0.0023(8) 0.0290(9) 0.0039(8)
    N3 0.0385(10) 0.0367(10) 0.0531(11) 0.0022(8) 0.0302(10) 0.0019(9)
    N4 0.0326(10) 0.0420(11) 0.0438(10) 0.0018(8) 0.0266(9) -0.0004(8)
    N5 0.0474(12) 0.0530(12) 0.0759(14) -0.0009(10) 0.0488(12) 0.0003(10)
    N6 0.0527(13) 0.0478(12) 0.0694(14) 0.0089(10) 0.0420(12) 0.0006(10)
    C1 0.0326(12) 0.0397(13) 0.0394(12) 0.0002(10) 0.0217(10) 0.0010(10)
    C2 0.0412(13) 0.0392(13) 0.0590(15) 0.0013(10) 0.0334(12) 0.0022(11)
    C3 0.0500(15) 0.0397(13) 0.0692(16) 0.0008(11) 0.0374(14) 0.0058(12)
    C4 0.0476(14) 0.0478(15) 0.0722(17) -0.0042(12) 0.0412(14) 0.0073(13)
    C5 0.0406(13) 0.0450(14) 0.0670(16) 0.0012(11) 0.0400(13) 0.0047(12)
    C6 0.0295(11) 0.0416(13) 0.0396(12) -0.0012(10) 0.0228(10) -0.0013(10)
    C7 0.0360(12) 0.0396(12) 0.0419(12) 0.0001(10) 0.0242(11) -0.0011(10)
    C8 0.0376(12) 0.0438(13) 0.0396(12) 0.0040(10) 0.0215(11) -0.0015(10)
    C9 0.0694(19) 0.0571(18) 0.088(2) 0.0191(15) 0.0542(18) 0.0044(15)
    C10 0.082(2) 0.0498(17) 0.087(2) 0.0219(15) 0.0544(19) 0.0071(15)
    C11 0.079(2) 0.0455(15) 0.0756(19) 0.0079(14) 0.0483(17) 0.0111(13)
    C12 0.0495(15) 0.0489(15) 0.0549(15) 0.0031(12) 0.0321(13) 0.0028(12)
    C21 0.0402(12) 0.0276(11) 0.0426(12) 0.0021(9) 0.0234(11) 0.0029(9)
    C22 0.0380(12) 0.0288(11) 0.0436(12) -0.0004(9) 0.0221(11) 0.0020(9)
    C23 0.0468(14) 0.0352(13) 0.0672(16) 0.0046(10) 0.0367(13) 0.0010(11)
    C24 0.0622(17) 0.0297(13) 0.0766(18) 0.0053(11) 0.0419(15) -0.0036(12)
    C25 0.0564(16) 0.0271(13) 0.0743(18) -0.0044(11) 0.0343(14) -0.0003(11)
    C26 0.0437(13) 0.0352(13) 0.0643(15) -0.0031(10) 0.0319(13) 0.0034(11)
    C27 0.0507(15) 0.0343(13) 0.0522(14) 0.0052(11) 0.0348(13) 0.0059(10)
    C28 0.0449(14) 0.0310(12) 0.0563(14) 0.0010(10) 0.0303(12) 0.0033(10)
    O1 0.0536(10) 0.0640(11) 0.0518(10) -0.0052(8) 0.0372(9) -0.0058(8)
    O2 0.0810(14) 0.0491(11) 0.0853(13) -0.0210(9) 0.0657(12) -0.0156(10)
    O3 0.0661(12) 0.0499(11) 0.0610(11) 0.0186(9) 0.0321(10) 0.0014(9)
    O4 0.0877(14) 0.0598(12) 0.0613(12) 0.0002(10) 0.0474(11) -0.0125(9)
    C13 0.0330(12) 0.0390(12) 0.0415(12) -0.0002(9) 0.0203(10) -0.0006(10)
    C14 0.0412(13) 0.0446(14) 0.0500(14) 0.0053(11) 0.0245(12) -0.0034(11)
    C15 0.0547(16) 0.0355(13) 0.0653(16) 0.0005(12) 0.0265(14) 0.0019(12)
    C16 0.0521(16) 0.0465(15) 0.0695(17) -0.0066(12) 0.0330(15) 0.0106(13)
    C17 0.0472(14) 0.0558(16) 0.0591(15) -0.0019(12) 0.0358(13) 0.0038(12)
    C18 0.0361(12) 0.0405(13) 0.0437(12) -0.0006(10) 0.0230(11) -0.0001(10)
    C19 0.0359(12) 0.0426(13) 0.0463(13) 0.0021(10) 0.0236(11) -0.0014(11)
    C20 0.0437(14) 0.0451(13) 0.0544(15) -0.0036(11) 0.0343(13) -0.0008(12)
_geom_special_details
;
All e.s.d.'s (except the e.s.d. in the dihedral angle between two l.s. planes)
are estimated using the full covariance matrix. The cell e.s.d.'s are taken
into account individually in the estimation of e.s.d.'s in distances, angles
and torsion angles; correlations between e.s.d.'s in cell parameters are only
used when they are defined by crystal symmetry. An approximate (isotropic)
treatment of cell e.s.d.'s is used for estimating e.s.d.'s involving l.s.
planes.
;
loop_
    _geom_bond_atom_site_label_1
    _geom_bond_atom_site_label_2
    _geom_bond_site_symmetry_2
    _geom_bond_distance
    _geom_bond_publ_flag
    Cu1 N2 . 1.9781(17) ?
    Cu1 N1 . 2.0409(17) ?
    Cu1 O1 . 2.4455(17) ?
    O5 C27 . 1.236(3) ?
    O6 C27 . 1.274(3) ?
    O7 C28 . 1.277(3) ?
    O7 H7 . 0.8200 ?
    O8 C28 . 1.226(3) ?
    N1 C2 . 1.334(3) ?
    N1 C1 . 1.356(3) ?
    N2 C6 . 1.322(3) ?
    N2 N3 . 1.367(3) ?
    N3 C7 . 1.315(3) ?
    N4 C6 . 1.350(3) ?
    N4 C7 . 1.374(3) ?
    N4 N5 . 1.416(2) ?
    N5 H5A . 0.9001 ?
    N5 H5B . 0.9014 ?
    N6 C8 . 1.334(3) ?
    N6 C9 . 1.338(3) ?
    C1 C5 . 1.377(3) ?
    C1 C6 . 1.453(3) ?
    C2 C3 . 1.384(3) ?
    C2 H2A . 0.9300 ?
    C3 C4 . 1.369(3) ?
    C3 H3A . 0.9300 ?
    C4 C5 . 1.383(3) ?
    C4 H4 . 0.9300 ?
    C5 H5 . 0.9300 ?
    C7 C8 . 1.469(3) ?
    C8 C12 . 1.382(3) ?
    C9 C10 . 1.365(4) ?
    C9 H9 . 0.9300 ?
    C10 C11 . 1.362(4) ?
    C10 H10 . 0.9300 ?
    C11 C12 . 1.375(4) ?
    C11 H11 . 0.9300 ?
    C12 H12 . 0.9300 ?
    C21 C26 . 1.396(3) ?
    C21 C22 . 1.419(3) ?
    C21 C27 . 1.516(3) ?
    C22 C23 . 1.397(3) ?
    C22 C28 . 1.511(3) ?
    C23 C24 . 1.371(3) ?
    C23 H23 . 0.9300 ?
    C24 C25 . 1.376(3) ?
    C24 H24 . 0.9300 ?
    C25 C26 . 1.365(3) ?
    C25 H25 . 0.9300 ?
    C26 H26 . 0.9300 ?
    O1 C19 . 1.216(3) ?
    O2 C19 . 1.311(3) ?
    O2 H2 . 0.8200 ?
    O3 C20 . 1.321(3) ?
    O3 H3 . 0.8200 ?
    O4 C20 . 1.201(3) ?
    C13 C14 . 1.390(3) ?
    C13 C18 . 1.401(3) ?
    C13 C19 . 1.487(3) ?
    C14 C15 . 1.382(3) ?
    C14 H14 . 0.9300 ?
    C15 C16 . 1.373(4) ?
    C15 H15 . 0.9300 ?
    C16 C17 . 1.371(4) ?
    C16 H16 . 0.9300 ?
    C17 C18 . 1.394(3) ?
    C17 H17A . 0.9300 ?
    C18 C20 . 1.496(3) ?
loop_
    _geom_angle_atom_site_label_1
    _geom_angle_atom_site_label_2
    _geom_angle_atom_site_label_3
    _geom_angle_site_symmetry_1
    _geom_angle_site_symmetry_3
    _geom_angle
    _geom_angle_publ_flag
    N2 Cu1 N2 . 3_566 180.0 ?
    N2 Cu1 N1 . 3_566 99.29(7) ?
    N2 Cu1 N1 3_566 3_566 80.71(7) ?
    N2 Cu1 N1 . . 80.71(7) ?
    N2 Cu1 N1 3_566 . 99.29(7) ?
    N1 Cu1 N1 3_566 . 180.00(8) ?
    N2 Cu1 O1 . . 91.79(7) ?
    N2 Cu1 O1 3_566 . 88.21(7) ?
    N1 Cu1 O1 3_566 . 91.79(6) ?
    N1 Cu1 O1 . . 88.21(6) ?
    C28 O7 H7 . . 109.5 ?
    C2 N1 C1 . . 118.25(18) ?
    C2 N1 Cu1 . . 127.02(15) ?
    C1 N1 Cu1 . . 114.72(14) ?
    C6 N2 N3 . . 109.19(17) ?
    C6 N2 Cu1 . . 113.48(14) ?
    N3 N2 Cu1 . . 137.33(14) ?
    C7 N3 N2 . . 106.71(18) ?
    C6 N4 C7 . . 106.33(17) ?
    C6 N4 N5 . . 123.92(18) ?
    C7 N4 N5 . . 129.74(18) ?
    N4 N5 H5A . . 105.3 ?
    N4 N5 H5B . . 96.6 ?
    H5A N5 H5B . . 112.8 ?
    C8 N6 C9 . . 116.1(2) ?
    N1 C1 C5 . . 122.4(2) ?
    N1 C1 C6 . . 111.28(18) ?
    C5 C1 C6 . . 126.3(2) ?
    N1 C2 C3 . . 122.3(2) ?
    N1 C2 H2A . . 118.9 ?
    C3 C2 H2A . . 118.9 ?
    C4 C3 C2 . . 119.1(2) ?
    C4 C3 H3A . . 120.5 ?
    C2 C3 H3A . . 120.5 ?
    C3 C4 C5 . . 119.6(2) ?
    C3 C4 H4 . . 120.2 ?
    C5 C4 H4 . . 120.2 ?
    C1 C5 C4 . . 118.4(2) ?
    C1 C5 H5 . . 120.8 ?
    C4 C5 H5 . . 120.8 ?
    N2 C6 N4 . . 108.30(18) ?
    N2 C6 C1 . . 119.71(18) ?
    N4 C6 C1 . . 131.98(19) ?
    N3 C7 N4 . . 109.44(19) ?
    N3 C7 C8 . . 124.1(2) ?
    N4 C7 C8 . . 126.45(19) ?
    N6 C8 C12 . . 123.6(2) ?
    N6 C8 C7 . . 117.3(2) ?
    C12 C8 C7 . . 119.1(2) ?
    N6 C9 C10 . . 124.1(3) ?
    N6 C9 H9 . . 117.9 ?
    C10 C9 H9 . . 117.9 ?
    C11 C10 C9 . . 118.7(3) ?
    C11 C10 H10 . . 120.6 ?
    C9 C10 H10 . . 120.6 ?
    C10 C11 C12 . . 119.2(3) ?
    C10 C11 H11 . . 120.4 ?
    C12 C11 H11 . . 120.4 ?
    C11 C12 C8 . . 118.2(2) ?
    C11 C12 H12 . . 120.9 ?
    C8 C12 H12 . . 120.9 ?
    C26 C21 C22 . . 117.6(2) ?
    C26 C21 C27 . . 114.24(19) ?
    C22 C21 C27 . . 128.08(19) ?
    C23 C22 C21 . . 117.9(2) ?
    C23 C22 C28 . . 113.98(19) ?
    C21 C22 C28 . . 128.06(19) ?
    C24 C23 C22 . . 122.4(2) ?
    C24 C23 H23 . . 118.8 ?
    C22 C23 H23 . . 118.8 ?
    C23 C24 C25 . . 119.7(2) ?
    C23 C24 H24 . . 120.1 ?
    C25 C24 H24 . . 120.1 ?
    C26 C25 C24 . . 119.2(2) ?
    C26 C25 H25 . . 120.4 ?
    C24 C25 H25 . . 120.4 ?
    C25 C26 C21 . . 123.1(2) ?
    C25 C26 H26 . . 118.5 ?
    C21 C26 H26 . . 118.5 ?
    O5 C27 O6 . . 122.6(2) ?
    O5 C27 C21 . . 117.6(2) ?
    O6 C27 C21 . . 119.8(2) ?
    O8 C28 O7 . . 121.4(2) ?
    O8 C28 C22 . . 118.8(2) ?
    O7 C28 C22 . . 119.8(2) ?
    C19 O1 Cu1 . . 133.81(16) ?
    C19 O2 H2 . . 109.5 ?
    C20 O3 H3 . . 109.5 ?
    C14 C13 C18 . . 118.9(2) ?
    C14 C13 C19 . . 117.5(2) ?
    C18 C13 C19 . . 123.6(2) ?
    C15 C14 C13 . . 121.2(2) ?
    C15 C14 H14 . . 119.4 ?
    C13 C14 H14 . . 119.4 ?
    C16 C15 C14 . . 119.6(2) ?
    C16 C15 H15 . . 120.2 ?
    C14 C15 H15 . . 120.2 ?
    C17 C16 C15 . . 120.3(2) ?
    C17 C16 H16 . . 119.9 ?
    C15 C16 H16 . . 119.9 ?
    C16 C17 C18 . . 121.0(2) ?
    C16 C17 H17A . . 119.5 ?
    C18 C17 H17A . . 119.5 ?
    C17 C18 C13 . . 119.0(2) ?
    C17 C18 C20 . . 115.9(2) ?
    C13 C18 C20 . . 125.0(2) ?
    O1 C19 O2 . . 123.0(2) ?
    O1 C19 C13 . . 123.0(2) ?
    O2 C19 C13 . . 114.0(2) ?
    O4 C20 O3 . . 124.1(2) ?
    O4 C20 C18 . . 123.9(2) ?
    O3 C20 C18 . . 111.8(2) ?
loop_
    _geom_torsion_atom_site_label_1
    _geom_torsion_atom_site_label_2
    _geom_torsion_atom_site_label_3
    _geom_torsion_atom_site_label_4
    _geom_torsion_site_symmetry_1
    _geom_torsion_site_symmetry_2
    _geom_torsion_site_symmetry_3
    _geom_torsion_site_symmetry_4
    _geom_torsion
    _geom_torsion_publ_flag
    N2 Cu1 N1 C2 . . . . -178.4(2) ?
    N2 Cu1 N1 C2 3_566 . . . 1.6(2) ?
    O1 Cu1 N1 C2 . . . . -86.26(19) ?
    N2 Cu1 N1 C1 . . . . 2.92(15) ?
    N2 Cu1 N1 C1 3_566 . . . -177.08(15) ?
    O1 Cu1 N1 C1 . . . . 95.02(15) ?
    N1 Cu1 N2 C6 3_566 . . . 177.47(15) ?
    N1 Cu1 N2 C6 . . . . -2.53(15) ?
    O1 Cu1 N2 C6 . . . . -90.42(15) ?
    N1 Cu1 N2 N3 3_566 . . . -2.8(2) ?
    N1 Cu1 N2 N3 . . . . 177.2(2) ?
    O1 Cu1 N2 N3 . . . . 89.3(2) ?
    C6 N2 N3 C7 . . . . -0.3(2) ?
    Cu1 N2 N3 C7 . . . . 179.97(17) ?
    C2 N1 C1 C5 . . . . -0.9(3) ?
    Cu1 N1 C1 C5 . . . . 177.90(17) ?
    C2 N1 C1 C6 . . . . 178.53(19) ?
    Cu1 N1 C1 C6 . . . . -2.6(2) ?
    C1 N1 C2 C3 . . . . 0.9(3) ?
    Cu1 N1 C2 C3 . . . . -177.74(18) ?
    N1 C2 C3 C4 . . . . -0.3(4) ?
    C2 C3 C4 C5 . . . . -0.4(4) ?
    N1 C1 C5 C4 . . . . 0.3(4) ?
    C6 C1 C5 C4 . . . . -179.1(2) ?
    C3 C4 C5 C1 . . . . 0.4(4) ?
    N3 N2 C6 N4 . . . . 1.2(2) ?
    Cu1 N2 C6 N4 . . . . -179.01(13) ?
    N3 N2 C6 C1 . . . . -177.86(18) ?
    Cu1 N2 C6 C1 . . . . 1.9(2) ?
    C7 N4 C6 N2 . . . . -1.6(2) ?
    N5 N4 C6 N2 . . . . 177.72(18) ?
    C7 N4 C6 C1 . . . . 177.3(2) ?
    N5 N4 C6 C1 . . . . -3.4(4) ?
    N1 C1 C6 N2 . . . . 0.5(3) ?
    C5 C1 C6 N2 . . . . 179.9(2) ?
    N1 C1 C6 N4 . . . . -178.3(2) ?
    C5 C1 C6 N4 . . . . 1.1(4) ?
    N2 N3 C7 N4 . . . . -0.7(2) ?
    N2 N3 C7 C8 . . . . 177.3(2) ?
    C6 N4 C7 N3 . . . . 1.4(2) ?
    N5 N4 C7 N3 . . . . -177.8(2) ?
    C6 N4 C7 C8 . . . . -176.6(2) ?
    N5 N4 C7 C8 . . . . 4.2(4) ?
    C9 N6 C8 C12 . . . . 2.3(4) ?
    C9 N6 C8 C7 . . . . -179.2(2) ?
    N3 C7 C8 N6 . . . . 179.9(2) ?
    N4 C7 C8 N6 . . . . -2.4(3) ?
    N3 C7 C8 C12 . . . . -1.6(3) ?
    N4 C7 C8 C12 . . . . 176.1(2) ?
    C8 N6 C9 C10 . . . . -1.1(4) ?
    N6 C9 C10 C11 . . . . -0.3(5) ?
    C9 C10 C11 C12 . . . . 0.7(4) ?
    C10 C11 C12 C8 . . . . 0.4(4) ?
    N6 C8 C12 C11 . . . . -2.0(4) ?
    C7 C8 C12 C11 . . . . 179.5(2) ?
    C26 C21 C22 C23 . . . . 0.4(3) ?
    C27 C21 C22 C23 . . . . -177.5(2) ?
    C26 C21 C22 C28 . . . . 179.2(2) ?
    C27 C21 C22 C28 . . . . 1.2(4) ?
    C21 C22 C23 C24 . . . . -1.1(4) ?
    C28 C22 C23 C24 . . . . 179.9(2) ?
    C22 C23 C24 C25 . . . . 1.0(4) ?
    C23 C24 C25 C26 . . . . -0.1(4) ?
    C24 C25 C26 C21 . . . . -0.6(4) ?
    C22 C21 C26 C25 . . . . 0.4(4) ?
    C27 C21 C26 C25 . . . . 178.6(2) ?
    C26 C21 C27 O5 . . . . -14.8(3) ?
    C22 C21 C27 O5 . . . . 163.2(2) ?
    C26 C21 C27 O6 . . . . 164.4(2) ?
    C22 C21 C27 O6 . . . . -17.6(3) ?
    C23 C22 C28 O8 . . . . 11.6(3) ?
    C21 C22 C28 O8 . . . . -167.2(2) ?
    C23 C22 C28 O7 . . . . -166.9(2) ?
    C21 C22 C28 O7 . . . . 14.3(4) ?
    N2 Cu1 O1 C19 . . . . -148.0(2) ?
    N2 Cu1 O1 C19 3_566 . . . 32.0(2) ?
    N1 Cu1 O1 C19 3_566 . . . -48.7(2) ?
    N1 Cu1 O1 C19 . . . . 131.3(2) ?
    C18 C13 C14 C15 . . . . -0.9(3) ?
    C19 C13 C14 C15 . . . . 176.9(2) ?
    C13 C14 C15 C16 . . . . -1.5(4) ?
    C14 C15 C16 C17 . . . . 2.0(4) ?
    C15 C16 C17 C18 . . . . 0.1(4) ?
    C16 C17 C18 C13 . . . . -2.5(4) ?
    C16 C17 C18 C20 . . . . 172.8(2) ?
    C14 C13 C18 C17 . . . . 2.9(3) ?
    C19 C13 C18 C17 . . . . -174.8(2) ?
    C14 C13 C18 C20 . . . . -172.0(2) ?
    C19 C13 C18 C20 . . . . 10.3(4) ?
    Cu1 O1 C19 O2 . . . . -114.9(2) ?
    Cu1 O1 C19 C13 . . . . 68.1(3) ?
    C14 C13 C19 O1 . . . . 26.3(3) ?
    C18 C13 C19 O1 . . . . -155.9(2) ?
    C14 C13 C19 O2 . . . . -150.9(2) ?
    C18 C13 C19 O2 . . . . 26.9(3) ?
    C17 C18 C20 O4 . . . . 62.5(3) ?
    C13 C18 C20 O4 . . . . -122.5(3) ?
    C17 C18 C20 O3 . . . . -112.5(2) ?
    C13 C18 C20 O3 . . . . 62.5(3) ?
loop_
    _geom_hbond_atom_site_label_D
    _geom_hbond_atom_site_label_H
    _geom_hbond_atom_site_label_A
    _geom_hbond_site_symmetry_A
    _geom_hbond_distance_DH
    _geom_hbond_distance_HA
    _geom_hbond_distance_DA
    _geom_hbond_angle_DHA
    N5 H5A O6 . 0.90 2.23 2.957(3) 137.4
    N5 H5B N6 . 0.90 2.23 2.871(3) 127.9
    O2 H2 O8 3_666 0.82 1.83 2.619(2) 161.1
    O3 H3 O5 3_566 0.82 1.77 2.579(2) 171.0
    O7 H7 O6 . 0.82 1.60 2.394(2) 163.3
data_global
_journal_date_recd_electronic     2011-12-25
_journal_date_accepted     2012-01-03
_journal_name_full     'Acta Crystallographica, Section E'
_journal_year     2012
_journal_volume     68
_journal_issue      2
_journal_page_first     m129
_journal_page_last     m130
_journal_paper_category     QM
_journal_paper_doi     10.1107/S1600536812000128
_journal_coeditor_code     HY2503
_publ_contact_author_name     'Jing Chen'
_publ_contact_author_address
;
College of Chemistry
Tianjin Key Laboratory of Structure and Performance for Functional Molecule
Tianjin Normal University
Tianjin 300387
People's Republic of China
;
_publ_contact_author_email     'hxxychj@mail.tjnu.edu.cn'
_publ_contact_author_fax     '86-22-23766556'
_publ_contact_author_phone     '86-22-23766556'
_publ_section_title
;\
Bis[4-amino-3,5-bis(pyridin-2-yl)-4<i>H</i>-1,2,4-triazole-\k^2^<i>N</i>^2^,\
<i>N</i>^3^]bis(benzene-1,2-dicarboxylic acid-\k<i>O</i>)copper(II)
bis(2-carboxybenzoate)
;
loop_
    _publ_author_name
    _publ_author_footnote
    _publ_author_address
    'Yan, Yan' .
;
College of Chemistry
Tianjin Key Laboratory of Structure and Performance for Functional Molecules
Tianjin Normal University
Tianjin 300387
People's Republic of China
;
    'Yu, Wen-Jing' .
;
College of Chemistry
Tianjin Key Laboratory of Structure and Performance for Functional Molecules
Tianjin Normal University
Tianjin 300387
People's Republic of China
;
    'Chen, Jing' .
;
College of Chemistry
Tianjin Key Laboratory of Structure and Performance for Functional Molecules
Tianjin Normal University
Tianjin 300387
People's Republic of China
;
