# Supplementary material for: Bis[4-amino-3,5-bis­(pyridin-2-yl)-4H-1,2,4-triazole-κ2 N 2,N 3]bis­(benzene-1,2-dicarb­oxy­lic acid-κO)copper(II) bis­(2-carb­oxy­benzoate)
Source: Acta Crystallogr Sect E Struct Rep Online. 2012 Jan 11;68(Pt 2):m129–30. doi: 10.1107/S1600536812000128 (PMC3274868; doi:10.1107/S1600536812000128)
Supplement: Supplementary file 2 [file e-68-0m129-Isup2.hkl]

# 
# h,k,l, Fc-squared, Fo-squared, sigma(Fo-squared) and status flag 
# 
data_I
_shelx_title '1 in P21/c' 
_shelx_refln_list_code          4 
_shelx_F_calc_maximum      488.81 
_exptl_crystal_F_000      1238.00 
_reflns_d_resolution_high  0.8406 
 
loop_ 
 _symmetry_equiv_pos_as_xyz 
 'x, y, z' 
 '-x, y+1/2, -z+1/2' 
 '-x, -y, -z' 
 'x, -y-1/2, z-1/2' 
 
_cell_length_a    12.1171 
_cell_length_b    15.9875 
_cell_length_c    15.7498 
_cell_angle_alpha  90.000 
_cell_angle_beta  121.739 
_cell_angle_gamma  90.000 
 
_shelx_F_squared_multiplier     1.000 
 
loop_ 
 _refln_index_h 
 _refln_index_k 
 _refln_index_l 
 _refln_F_squared_calc 
 _refln_F_squared_meas 
 _refln_F_squared_sigma 
 _refln_observed_status 
   1   0   0     5971.14     6506.42     91.77 o 
   2   0   0     6346.50     6635.71     64.34 o 
   3   0   0     8495.38     8361.23     81.69 o 
   4   0   0      629.08      641.59     27.22 o 
   5   0   0     4409.57     4403.99     47.97 o 
   6   0   0      769.90      971.77     17.35 o 
   7   0   0    10447.28    10570.61    108.09 o 
   8   0   0     1730.39     1780.60     36.55 o 
   9   0   0      120.61      107.09     13.38 o 
  10   0   0      388.40      411.85     27.22 o 
  11   0   0       55.26       65.91     21.37 o 
  12   0   0      378.39      310.63     33.74 o 
   1   1   0     5457.31     5803.61     68.74 o 
   2   1   0     2598.50     2641.44     19.37 o 
   3   1   0      456.51      580.24      6.84 o 
   4   1   0      298.66      311.95      5.84 o 
   5   1   0     2163.05     2379.17     20.61 o 
   6   1   0       32.69       29.53      4.37 o 
   7   1   0      422.54      450.76     13.86 o 
   8   1   0      161.93      164.14      7.74 o 
   9   1   0      177.76      198.48     10.60 o 
  10   1   0       90.82       95.87     14.07 o 
  11   1   0       62.17       54.18     16.33 o 
  12   1   0       63.03       36.43     16.21 o 
   0   2   0      360.63      233.67      4.11 o 
   1   2   0    39477.23    39550.67    569.40 o 
   2   2   0    18232.52    18670.02    128.22 o 
   3   2   0       71.20       90.36      3.30 o 
   4   2   0      140.55      114.08      3.96 o 
   5   2   0      712.06      699.97     13.50 o 
   6   2   0     2568.14     2633.82     23.26 o 
   7   2   0      258.89      218.18      7.70 o 
   8   2   0      218.67      213.15     10.45 o 
   9   2   0     1006.23     1045.99     30.23 o 
  10   2   0      394.76      371.86     23.69 o 
  11   2   0        9.53       17.43     13.91 o 
  12   2   0        1.81      -11.47     22.49 o 
   1   3   0      116.92       61.30      3.29 o 
   2   3   0      773.99      760.57      8.37 o 
   3   3   0      660.14      650.26      8.66 o 
   4   3   0      267.74      248.08      5.16 o 
   5   3   0      101.23       97.74      4.42 o 
   6   3   0      109.51      139.48      5.58 o 
   7   3   0      120.14      142.54     13.61 o 
   8   3   0        9.25       10.83      8.09 o 
   9   3   0       65.86       51.30      9.01 o 
  10   3   0       22.20       28.16     10.00 o 
  11   3   0        8.72        5.71     11.83 o 
  12   3   0        3.77       -9.90     22.94 o 
   0   4   0     5222.63     5214.70     43.08 o 
   1   4   0      257.63      216.89      4.36 o 
   2   4   0      222.73      255.90     12.28 o 
   3   4   0      867.65      861.53     12.23 o 
   4   4   0     8188.21     8411.61     77.63 o 
   5   4   0     1263.20     1346.10     16.33 o 
   6   4   0     1454.04     1416.10     14.95 o 
   7   4   0       48.15       37.72      6.85 o 
   8   4   0      124.71      142.42      9.96 o 
   9   4   0      771.62      801.64     17.56 o 
  10   4   0       40.65       29.83     13.19 o 
  11   4   0      393.17      383.29     44.99 o 
   1   5   0      154.37      144.31      5.43 o 
   2   5   0     6110.03     6235.65     53.56 o 
   3   5   0      118.43      117.14      4.43 o 
   4   5   0      630.02      721.54     11.85 o 
   5   5   0        7.19        7.19      4.83 o 
   6   5   0     1123.67     1075.27     16.79 o 
   7   5   0      125.66      104.03      8.74 o 
   8   5   0       42.76       43.64      8.09 o 
   9   5   0      109.76      138.30     18.67 o 
  10   5   0      132.28      105.65     14.89 o 
  11   5   0       26.62       14.76     13.28 o 
   0   6   0      412.19      390.69      8.00 o 
   1   6   0     5227.63     5013.28     33.56 o 
   2   6   0    11332.31    12070.38     83.56 o 
   3   6   0       50.74       46.14      6.69 o 
   4   6   0     3397.82     3627.72     30.37 o 
   5   6   0     4008.02     4266.98     35.81 o 
   6   6   0     1087.60     1097.66     17.23 o 
   7   6   0      875.19      886.18     30.82 o 
   8   6   0      772.57      816.20     21.76 o 
   9   6   0     1011.65     1008.89     25.10 o 
  10   6   0        2.23        8.09     12.10 o 
  11   6   0      140.67      140.95     15.94 o 
   1   7   0     3649.28     4008.84     28.13 o 
   2   7   0      202.22      211.32     11.62 o 
   3   7   0      974.32     1002.13     36.99 o 
   4   7   0     2595.77     2730.71     24.49 o 
   5   7   0      108.19      118.52      8.81 o 
   6   7   0       30.56       47.29     10.64 o 
   7   7   0      455.67      473.77     17.60 o 
   8   7   0       60.72       65.63     14.28 o 
   9   7   0       23.68       25.33     10.57 o 
  10   7   0       40.58       23.65     13.02 o 
  11   7   0      220.69      226.41     18.16 o 
   0   8   0     3176.60     2917.02     28.01 o 
   1   8   0     3630.89     3520.18     25.79 o 
   2   8   0     1778.27     1801.77     15.56 o 
   3   8   0     7179.41     7756.37     68.44 o 
   4   8   0      292.22      211.03      9.41 o 
   5   8   0     1422.36     1349.18     21.35 o 
   6   8   0     1322.55     1334.44     39.00 o 
   7   8   0      648.99      665.56     20.33 o 
   8   8   0     1086.20     1097.54     26.10 o 
   9   8   0      127.95      123.33     17.88 o 
  10   8   0      383.40      358.05     19.50 o 
  11   8   0       62.10       83.00     16.05 o 
   1   9   0        2.09        1.66      3.48 o 
   2   9   0       15.59       11.19      4.08 o 
   3   9   0      639.15      642.11     19.06 o 
   4   9   0       69.59       70.45      8.20 o 
   5   9   0      165.86      172.92     15.81 o 
   6   9   0      194.46      212.66     10.79 o 
   7   9   0      128.07      119.30     11.36 o 
   8   9   0       19.07       30.38     11.93 o 
   9   9   0       40.54       70.66     13.86 o 
  10   9   0       41.59       45.80     14.48 o 
   0  10   0      254.75      241.61     12.24 o 
   1  10   0     1939.51     1919.49     17.44 o 
   2  10   0      521.65      471.35     10.11 o 
   3  10   0     1541.20     1572.71     19.32 o 
   4  10   0      388.20      385.82     18.15 o 
   5  10   0      105.99       86.68      9.68 o 
   6  10   0     1253.57     1249.70     30.23 o 
   7  10   0      668.30      633.48     27.05 o 
   8  10   0       50.50       47.59     12.78 o 
   9  10   0        5.27        1.19     13.00 o 
  10  10   0      106.13      116.51     16.42 o 
   1  11   0      622.17      617.63      9.99 o 
   2  11   0        7.68       15.64      6.38 o 
   3  11   0      317.46      354.05     10.80 o 
   4  11   0     1180.84     1164.78     17.80 o 
   5  11   0      133.51      147.96     11.49 o 
   6  11   0       83.42       89.18     11.00 o 
   7  11   0        3.96       11.12      9.88 o 
   8  11   0       14.21       12.62     10.35 o 
   9  11   0       74.74       62.65     21.03 o 
  10  11   0       50.38       48.03     15.83 o 
   0  12   0     1045.73     1050.78     46.11 o 
   1  12   0     1290.15     1320.33     21.27 o 
   2  12   0      134.65      160.55     11.49 o 
   3  12   0     1555.48     1562.78     20.69 o 
   4  12   0      591.09      579.36     14.12 o 
   5  12   0        2.08       19.11      8.41 o 
   6  12   0      149.63      133.48     10.75 o 
   7  12   0      807.76      845.79     26.20 o 
   8  12   0      841.47      799.59     25.23 o 
   9  12   0       40.80       39.97     19.34 o 
   1  13   0     1289.89     1338.31     22.23 o 
   2  13   0      402.65      409.35     13.89 o 
   3  13   0      151.99      128.74      9.22 o 
   4  13   0       72.00       60.97      8.81 o 
   5  13   0      573.56      526.98     14.33 o 
   6  13   0      305.54      316.77     12.72 o 
   7  13   0        4.98        0.11     11.37 o 
   8  13   0       97.33       80.22     13.10 o 
   0  14   0      119.77      138.78     21.59 o 
   1  14   0       36.06       52.84      9.07 o 
   2  14   0     1749.59     1711.28     26.55 o 
   3  14   0      841.40      818.90     19.20 o 
   4  14   0        5.87       13.79      8.40 o 
   5  14   0      646.89      679.57     16.42 o 
   6  14   0      340.37      347.65     13.66 o 
   7  14   0      123.77      146.01     11.77 o 
   8  14   0       83.53       95.60     15.75 o 
   1  15   0      560.80      525.00     15.75 o 
   2  15   0       63.16       51.43     10.10 o 
   3  15   0      148.29      161.18     12.11 o 
   4  15   0        0.40       -2.21     10.02 o 
   5  15   0        1.72        6.46     10.79 o 
   6  15   0        3.59        6.14     10.28 o 
   7  15   0       55.70       52.05     13.08 o 
   0  16   0       67.84       47.91     21.59 o 
   1  16   0      310.08      299.96     26.09 o 
   2  16   0      307.33      277.41     14.11 o 
   3  16   0      124.99      148.80     22.98 o 
   4  16   0      692.69      661.23     20.01 o 
   5  16   0      195.04      219.95     14.95 o 
   6  16   0       60.12       72.68     13.42 o 
   1  17   0       25.82       17.00     15.42 o 
   2  17   0       57.09       66.43     11.69 o 
   3  17   0       88.55       82.70     12.41 o 
   4  17   0       15.01       18.46     12.73 o 
   5  17   0       15.40       26.30     15.05 o 
   0  18   0      538.60      557.39     37.79 o 
   1  18   0       72.28       92.55     18.49 o 
   2  18   0       66.20       75.87     22.83 o 
   3  18   0      136.93      149.60     15.45 o 
 -12   1   1      124.66      123.13     29.80 o 
 -11   1   1       29.25       16.12     13.28 o 
 -10   1   1      715.14      709.15     17.23 o 
  -9   1   1     1178.86     1146.84     31.89 o 
  -8   1   1     1879.03     1866.20     19.72 o 
  -7   1   1      778.20      694.12     10.97 o 
  -6   1   1      167.55      167.61      5.78 o 
  -5   1   1      610.55      667.26      8.86 o 
  -4   1   1     1309.67     1384.42     12.84 o 
  -3   1   1       99.10      162.04      5.65 o 
  -2   1   1      500.31      443.77      7.06 o 
  -1   1   1     4499.01     4573.96     45.07 o 
   0   1   1    19788.81    20157.90    196.40 o 
   1   1   1      887.89      930.00      6.96 o 
   2   1   1     9200.43     9669.34     85.65 o 
   3   1   1     1248.74     1395.24     16.40 o 
   4   1   1        4.78        4.76      2.98 o 
   5   1   1     1724.41     1765.32     16.96 o 
   6   1   1      764.94      774.90     11.48 o 
   7   1   1     1241.93     1251.87     15.66 o 
   8   1   1     1154.16     1149.26     16.19 o 
   9   1   1      494.85      495.31     14.40 o 
  10   1   1      927.26      882.94     26.32 o 
  11   1   1      182.98      195.42     18.37 o 
 -12   2   1       47.35       41.74     15.43 o 
 -11   2   1      131.70      144.44     24.07 o 
 -10   2   1        2.56       -5.50     11.11 o 
  -9   2   1      108.63      110.10      9.51 o 
  -8   2   1      983.32     1020.25     14.24 o 
  -7   2   1      182.97      166.90      8.31 o 
  -6   2   1     1059.41     1135.66     12.89 o 
  -5   2   1      354.22      385.94      7.04 o 
  -4   2   1     4536.56     4523.95     39.94 o 
  -3   2   1     1244.22     1179.14     10.62 o 
  -2   2   1     1146.84     1114.24     11.94 o 
  -1   2   1      316.93      309.65      6.18 o 
   0   2   1      350.78      432.86      3.95 o 
   1   2   1     2711.24     2709.30     20.40 o 
   2   2   1     7933.25     8070.15     72.37 o 
   3   2   1      721.29      725.87      8.17 o 
   4   2   1      502.47      466.91      8.02 o 
   5   2   1      345.17      322.43      7.11 o 
   6   2   1      103.41      119.49      5.68 o 
   7   2   1      344.77      338.43      8.80 o 
   8   2   1      267.89      284.11     12.03 o 
   9   2   1       62.91       78.03     10.71 o 
  10   2   1       19.47       27.76     10.07 o 
  11   2   1        6.55        5.74     16.14 o 
 -12   3   1       41.89       53.53     23.17 o 
 -11   3   1       30.11       35.01      9.82 o 
 -10   3   1      581.56      585.99     16.54 o 
  -9   3   1      920.95      936.44     18.09 o 
  -8   3   1      318.50      311.58     11.44 o 
  -7   3   1      121.28      102.06      5.96 o 
  -6   3   1      341.06      313.68      7.47 o 
  -5   3   1     4617.61     4743.96     38.60 o 
  -4   3   1     5187.02     5039.71     41.00 o 
  -3   3   1     6702.33     6625.34     48.22 o 
  -2   3   1    18099.04    17577.51    139.02 o 
  -1   3   1     6262.92     5999.55     42.45 o 
   0   3   1     1332.78     1334.26     11.84 o 
   1   3   1      509.39      448.06      7.01 o 
   2   3   1      683.78      684.43     14.58 o 
   3   3   1       15.96        5.80      2.52 o 
   4   3   1     5331.34     5115.69     37.95 o 
   5   3   1     2967.10     2870.73     24.12 o 
   6   3   1     3262.35     3263.95     27.94 o 
   7   3   1      368.28      351.12     12.99 o 
   8   3   1      103.03      127.47     14.99 o 
   9   3   1      562.64      594.98     16.38 o 
  10   3   1       27.88       21.35     10.22 o 
  11   3   1      105.02      128.44     25.42 o 
 -12   4   1       25.44       42.74     23.17 o 
 -11   4   1       23.94       19.89     12.32 o 
 -10   4   1      138.33      112.42     10.87 o 
  -9   4   1       35.29       48.64     16.45 o 
  -8   4   1       36.91       40.58      8.04 o 
  -7   4   1      207.25      227.34      9.52 o 
  -6   4   1     1453.50     1481.36     26.56 o 
  -5   4   1       23.05       30.56      4.38 o 
  -4   4   1       57.31       61.28      4.29 o 
  -3   4   1      773.57      898.03     14.71 o 
  -2   4   1        9.24       17.15      2.64 o 
  -1   4   1     7685.48     7652.15     47.59 o 
   0   4   1      627.48      632.57      6.38 o 
   1   4   1     2402.74     2439.74     19.16 o 
   2   4   1       86.97       93.03      4.08 o 
   3   4   1      967.42      911.92     10.90 o 
   4   4   1       68.74       71.96      3.64 o 
   5   4   1       35.89       38.85      4.31 o 
   6   4   1      173.83      187.88      8.60 o 
   7   4   1      316.07      311.94     11.08 o 
   8   4   1       54.74       63.80      8.94 o 
   9   4   1      234.08      267.15     15.23 o 
  10   4   1       65.21       54.39     12.84 o 
  11   4   1       49.90       43.10     15.50 o 
 -12   5   1      244.23      259.29     19.98 o 
 -11   5   1      225.42      220.77     37.45 o 
 -10   5   1       47.36       48.37     11.99 o 
  -9   5   1      938.06      855.39     57.02 o 
  -8   5   1      290.90      312.67     11.71 o 
  -7   5   1      228.34      223.00      9.58 o 
  -6   5   1     1054.55     1011.41     34.17 o 
  -5   5   1     4072.14     4126.23     37.92 o 
  -4   5   1     9345.69     9392.59     80.58 o 
  -3   5   1     1107.22      973.92     10.53 o 
  -2   5   1     2631.12     2641.09     20.96 o 
  -1   5   1    11876.00    11455.14     64.92 o 
   0   5   1     2085.17     2070.70     13.90 o 
   1   5   1     2182.38     2043.53     15.51 o 
   2   5   1     1527.04     1377.13     16.43 o 
   3   5   1       62.78       51.26      4.20 o 
   4   5   1      427.10      382.55     13.08 o 
   5   5   1     2536.69     2475.24     31.37 o 
   6   5   1     2023.88     1912.25     50.66 o 
   7   5   1       79.95       91.99      8.97 o 
   8   5   1        4.69       -0.46     10.23 o 
   9   5   1       43.44       48.39     23.39 o 
  10   5   1       10.40       -1.02     10.24 o 
  11   5   1        9.48       39.74     14.13 o 
 -12   6   1        6.03       -9.48     14.16 o 
 -11   6   1      119.77      106.32     15.13 o 
 -10   6   1      451.39      446.26     19.05 o 
  -9   6   1      161.99      170.52     12.63 o 
  -8   6   1      166.48      168.45     12.01 o 
  -7   6   1      229.41      278.58     10.72 o 
  -6   6   1       69.61       66.04      9.05 o 
  -5   6   1        5.72       15.77      4.83 o 
  -4   6   1      269.60      320.45      7.39 o 
  -3   6   1     2828.20     3288.84     26.80 o 
  -2   6   1     1989.02     2440.28     20.18 o 
  -1   6   1     1496.45     1532.33     12.87 o 
   0   6   1      967.21     1095.80      9.05 o 
   1   6   1     1994.07     2221.70     17.07 o 
   2   6   1     3766.46     4457.51     33.76 o 
   3   6   1     1789.25     1854.24     17.58 o 
   4   6   1      661.30      690.04     10.47 o 
   5   6   1      430.39      398.77     10.16 o 
   6   6   1        1.05        7.87      8.94 o 
   7   6   1      183.28      173.36     10.86 o 
   8   6   1     1106.01     1124.66     25.71 o 
   9   6   1      372.62      386.68     17.07 o 
  10   6   1       54.38       72.88     13.94 o 
  11   6   1        9.96       11.42     14.10 o 
 -11   7   1        7.29        5.36     11.40 o 
 -10   7   1       94.36       88.00     12.33 o 
  -9   7   1        1.97       14.31     16.08 o 
  -8   7   1      135.56      141.01     12.93 o 
  -7   7   1     1103.25     1045.66     26.32 o 
  -6   7   1      834.24      771.29     16.22 o 
  -5   7   1      405.98      403.76      9.31 o 
  -4   7   1        7.57       17.02     10.68 o 
  -3   7   1     4433.29     4691.57     39.35 o 
  -2   7   1     1476.58     1453.97     16.49 o 
  -1   7   1       24.73       43.79      2.95 o 
   0   7   1      120.68       65.46      3.10 o 
   1   7   1       24.36       14.07      6.29 o 
   2   7   1      664.72      568.12      7.67 o 
   3   7   1     1157.21     1196.41     17.21 o 
   4   7   1      301.75      291.63     10.05 o 
   5   7   1      516.12      481.08     12.75 o 
   6   7   1        7.21        0.29      7.91 o 
   7   7   1      364.24      327.34     14.02 o 
   8   7   1       74.38       61.15     10.57 o 
   9   7   1        1.95       12.47     12.10 o 
  10   7   1      134.46      157.14     18.78 o 
 -11   8   1       15.11       31.87     14.54 o 
 -10   8   1       94.32      126.76     22.04 o 
  -9   8   1       17.67        8.39     14.06 o 
  -8   8   1      154.19      166.37     13.86 o 
  -7   8   1      552.23      549.21     22.55 o 
  -6   8   1      145.63      136.91      9.94 o 
  -5   8   1        3.29       -2.00      6.89 o 
  -4   8   1      476.78      481.80     14.10 o 
  -3   8   1     1268.76     1357.01     14.05 o 
  -2   8   1       56.67       70.17      4.05 o 
  -1   8   1      205.86      259.51      5.13 o 
   0   8   1      224.56      240.44      6.89 o 
   1   8   1      440.76      538.87      7.85 o 
   2   8   1      183.00      244.50      9.36 o 
   3   8   1     1433.95     1531.48     20.54 o 
   4   8   1      513.69      500.21     19.66 o 
   5   8   1       16.60       24.77      8.06 o 
   6   8   1      307.36      319.67     12.44 o 
   7   8   1        8.25        6.11     10.81 o 
   8   8   1       19.42       17.54      8.48 o 
   9   8   1      453.88      390.54     40.04 o 
  10   8   1        0.63       -8.39     11.21 o 
 -11   9   1       88.59      114.00     16.80 o 
 -10   9   1       29.24       18.89     18.11 o 
  -9   9   1       31.10       29.24     17.66 o 
  -8   9   1      292.47      319.91     16.62 o 
  -7   9   1      140.02      165.32     11.39 o 
  -6   9   1      396.87      393.10     13.78 o 
  -5   9   1      920.41      812.15     19.00 o 
  -4   9   1     1643.87     1758.42     53.04 o 
  -3   9   1     1512.68     1615.55     16.46 o 
  -2   9   1     1106.24     1112.45     13.39 o 
  -1   9   1     1980.75     1942.37     14.93 o 
   0   9   1       81.46      153.13      7.86 o 
   1   9   1       88.55      146.16      6.17 o 
   2   9   1      925.48      925.76     19.00 o 
   3   9   1     1346.39     1260.07     16.98 o 
   4   9   1     1023.91     1000.85     17.79 o 
   5   9   1       83.00       66.59      9.18 o 
   6   9   1      410.08      398.44     14.10 o 
   7   9   1       93.76      109.05     13.08 o 
   8   9   1       92.56       99.81     13.83 o 
   9   9   1       74.28       90.71     14.54 o 
  10   9   1      146.86      162.99     17.34 o 
 -10  10   1       19.99        4.23     13.56 o 
  -9  10   1       36.80       18.84     12.81 o 
  -8  10   1      310.85      340.45     17.48 o 
  -7  10   1      311.72      330.82     14.73 o 
  -6  10   1       52.53       60.52      8.80 o 
  -5  10   1      112.95      107.10      9.67 o 
  -4  10   1      198.77      243.17     16.76 o 
  -3  10   1      290.91      328.52      9.61 o 
  -2  10   1      703.41      643.57     13.95 o 
  -1  10   1      664.08      614.44      8.06 o 
   0  10   1      926.98      893.44      9.98 o 
   1  10   1      668.11      659.22     16.12 o 
   2  10   1       70.79       82.45      6.87 o 
   3  10   1       52.59       43.95      6.65 o 
   4  10   1      786.02      800.79     17.33 o 
   5  10   1      600.60      588.69     16.16 o 
   6  10   1      761.15      792.87     19.16 o 
   7  10   1      295.83      292.71     27.08 o 
   8  10   1      291.23      303.05     39.81 o 
   9  10   1      102.45       89.72     13.08 o 
  10  10   1       36.65       35.49     20.92 o 
 -10  11   1       55.35       74.58     22.38 o 
  -9  11   1       28.48       56.65     14.15 o 
  -8  11   1      359.16      395.79     21.97 o 
  -7  11   1     1724.78     1627.44     27.26 o 
  -6  11   1      377.61      426.99     14.87 o 
  -5  11   1        5.63       13.77      8.71 o 
  -4  11   1       29.99       57.60      7.73 o 
  -3  11   1     2087.46     1943.28     22.48 o 
  -2  11   1     2227.05     2135.24     19.48 o 
  -1  11   1      516.57      482.42      9.12 o 
   0  11   1     3276.91     3278.34     26.10 o 
   1  11   1     1330.01     1289.45     22.78 o 
   2  11   1      227.20      256.79     14.24 o 
   3  11   1      604.30      618.41     13.53 o 
   4  11   1      158.36      151.47      9.07 o 
   5  11   1        5.67        8.50      9.37 o 
   6  11   1        1.79        3.45      9.38 o 
   7  11   1      681.37      678.88     28.57 o 
   8  11   1      613.03      678.18     23.75 o 
   9  11   1       31.85       26.80     14.48 o 
  -9  12   1        6.75        1.64     13.64 o 
  -8  12   1        3.58        5.17     10.68 o 
  -7  12   1        4.36        8.77     10.76 o 
  -6  12   1      108.78      107.04     11.18 o 
  -5  12   1        9.55       24.19      8.36 o 
  -4  12   1       13.98       25.01      7.36 o 
  -3  12   1      404.39      380.43     11.38 o 
  -2  12   1      335.17      370.49     10.59 o 
  -1  12   1     1490.30     1483.46     18.25 o 
   0  12   1       94.41      106.79      7.06 o 
   1  12   1       63.95       93.62      7.67 o 
   2  12   1      404.84      447.42     15.32 o 
   3  12   1      386.01      381.57     15.29 o 
   4  12   1      177.89      161.86     11.29 o 
   5  12   1        0.26       15.18      8.47 o 
   6  12   1      299.26      290.69     15.46 o 
   7  12   1      349.56      322.58     15.32 o 
   8  12   1        1.29       -5.96     13.50 o 
   9  12   1       45.40       25.00     12.23 o 
  -9  13   1      170.38      129.67     17.02 o 
  -8  13   1      353.76      387.53     16.97 o 
  -7  13   1      230.88      224.62     14.08 o 
  -6  13   1      509.09      466.49     15.51 o 
  -5  13   1        5.06       15.75      8.41 o 
  -4  13   1        7.24       -4.66      7.65 o 
  -3  13   1      106.12       92.88     10.82 o 
  -2  13   1      947.01      940.70     19.94 o 
  -1  13   1      917.86      905.14     18.18 o 
   0  13   1       94.45       99.96      7.83 o 
   1  13   1     2055.15     2117.69     28.77 o 
   2  13   1     1073.40     1019.43     24.06 o 
   3  13   1      678.16      623.00     21.09 o 
   4  13   1      119.04       97.36      9.40 o 
   5  13   1       22.08       24.60     11.44 o 
   6  13   1      195.52      211.55     12.10 o 
   7  13   1      215.96      234.79     15.42 o 
   8  13   1      323.49      345.46     17.32 o 
  -8  14   1       96.97       71.27     13.31 o 
  -7  14   1       23.75        6.14     12.21 o 
  -6  14   1       45.84       25.28      9.76 o 
  -5  14   1       15.19       23.58      8.59 o 
  -4  14   1      524.11      510.34     16.78 o 
  -3  14   1       18.56       15.10      9.20 o 
  -2  14   1      241.17      221.51     11.93 o 
  -1  14   1     3538.78     3435.19     82.76 o 
   0  14   1     1402.56     1451.27     23.80 o 
   1  14   1      488.31      538.72     15.78 o 
   2  14   1       30.64       27.51      9.97 o 
   3  14   1        0.76      -13.27      8.85 o 
   4  14   1       24.02       22.62      9.01 o 
   5  14   1      732.02      649.21     16.53 o 
   6  14   1      252.92      215.60     15.39 o 
   7  14   1       27.34       27.44     10.56 o 
  -7  15   1       34.41       26.43     10.66 o 
  -6  15   1      138.28      179.29     12.45 o 
  -5  15   1       98.17       98.75     12.07 o 
  -4  15   1      167.97      183.31     13.02 o 
  -3  15   1       27.20       17.56     12.04 o 
  -2  15   1       27.68       23.90      9.38 o 
  -1  15   1       15.43       49.80     11.80 o 
   0  15   1       31.96       61.61     19.01 o 
   1  15   1      249.57      258.34     19.91 o 
   2  15   1      860.69      834.88     20.39 o 
   3  15   1      512.12      514.61     23.05 o 
   4  15   1      393.50      403.13     24.77 o 
   5  15   1      129.96      137.75     11.73 o 
   6  15   1       91.65       85.62     12.23 o 
   7  15   1       71.35       69.77     12.88 o 
  -7  16   1        5.25        8.81     12.84 o 
  -6  16   1        0.02        3.93     11.93 o 
  -5  16   1       18.77       20.07     11.60 o 
  -4  16   1      107.86       68.17     11.81 o 
  -3  16   1        2.13        0.95     10.10 o 
  -2  16   1       18.52       23.51     10.09 o 
  -1  16   1       14.80       16.03     14.31 o 
   0  16   1       16.53      -10.96     13.83 o 
   1  16   1      105.52       86.77     12.05 o 
   2  16   1       28.43       26.44     12.28 o 
   3  16   1       53.97       45.41     11.38 o 
   4  16   1        3.32      -15.93     10.85 o 
   5  16   1        1.57       -4.11     11.52 o 
   6  16   1        0.16        3.23     12.59 o 
  -5  17   1      153.73      153.57     14.74 o 
  -4  17   1      287.75      299.04     16.08 o 
  -3  17   1       44.18       40.11     11.61 o 
  -2  17   1      173.24      202.13     19.53 o 
  -1  17   1        3.73       13.49     20.81 o 
   0  17   1       62.29       82.66     17.02 o 
   1  17   1      121.47      122.51     17.97 o 
   2  17   1       69.04       58.25     17.44 o 
   3  17   1      201.22      196.18     14.99 o 
   4  17   1      277.50      296.77     16.55 o 
   5  17   1       20.11       15.91     13.60 o 
  -4  18   1       16.11       -0.91     12.44 o 
  -3  18   1       93.19      114.09     19.33 o 
  -2  18   1       63.71       99.18     21.59 o 
  -1  18   1       10.89      -17.99     16.65 o 
   0  18   1        0.52        4.46     16.62 o 
   1  18   1        0.21        6.56     16.93 o 
   2  18   1        0.03        2.00     17.05 o 
   3  18   1       14.95        4.14     12.32 o 
 -12   0   2        2.07       15.07     19.57 o 
 -11   0   2        1.94       -7.65     16.65 o 
 -10   0   2     4487.11     4255.29     82.33 o 
  -9   0   2     3125.98     3136.27     46.34 o 
  -8   0   2     1827.44     1861.04     27.95 o 
  -7   0   2     1292.06     1251.03     20.72 o 
  -6   0   2     5329.84     5382.38     57.73 o 
  -5   0   2      473.01      367.12     10.46 o 
  -4   0   2    21629.18    21520.34    209.08 o 
  -3   0   2     3465.23     3191.35     45.44 o 
  -2   0   2    13756.36    12872.94    169.60 o 
  -1   0   2     4965.30     5394.39     52.24 o 
   0   0   2       44.58       -5.57      3.71 o 
   1   0   2     9916.71    10576.47    101.01 o 
   2   0   2    18337.21    20498.11    193.54 o 
   3   0   2      282.01      311.74     16.76 o 
   4   0   2     2294.90     2159.27     27.25 o 
   5   0   2      152.79      201.17      8.61 o 
   6   0   2      570.13      550.90     20.36 o 
   7   0   2      156.79      175.51     10.31 o 
   8   0   2      171.37      181.89     13.16 o 
   9   0   2       80.34       86.15     19.79 o 
  10   0   2     1011.21     1056.51     44.54 o 
  11   0   2       30.11        9.45     22.49 o 
 -12   1   2      235.25      234.53     18.29 o 
 -11   1   2        0.39       12.88     12.22 o 
 -10   1   2       50.57       68.38      9.17 o 
  -9   1   2        0.10        1.80      6.13 o 
  -8   1   2      699.12      692.46     11.98 o 
  -7   1   2      507.07      591.24      9.89 o 
  -6   1   2      924.74      952.79     11.63 o 
  -5   1   2        9.90       15.88      5.17 o 
  -4   1   2     3302.47     3140.63     24.25 o 
  -3   1   2      119.07      133.48      4.22 o 
  -2   1   2     1942.79     1731.49     18.11 o 
  -1   1   2     2848.54     2566.13     16.76 o 
   0   1   2      571.31      573.90      7.20 o 
   1   1   2     8356.13     8868.89     70.73 o 
   2   1   2    15628.27    15865.75    106.69 o 
   3   1   2      385.92      368.18      6.25 o 
   4   1   2        3.27        5.22      5.08 o 
   5   1   2      514.76      511.42      8.83 o 
   6   1   2        7.74        8.62      7.35 o 
   7   1   2       12.44       24.48      6.13 o 
   8   1   2      171.01      179.71     10.31 o 
   9   1   2       21.82       36.39     12.36 o 
  10   1   2       12.94        8.88     14.00 o 
  11   1   2        4.23        4.21     15.82 o 
 -12   2   2       24.22       34.55     16.42 o 
 -11   2   2      711.06      680.87     18.98 o 
 -10   2   2      828.23      842.65     18.15 o 
  -9   2   2     1017.74      905.79     17.54 o 
  -8   2   2     2675.95     2692.77     25.15 o 
  -7   2   2      723.73      712.63     12.39 o 
  -6   2   2      196.51      170.13      8.50 o 
  -5   2   2     3017.11     2836.99     29.54 o 
  -4   2   2     4427.17     4515.42     33.15 o 
  -3   2   2    16388.78    16033.48    123.33 o 
  -2   2   2      264.68      132.92      8.05 o 
  -1   2   2       19.64       41.59      1.98 o 
   0   2   2     4360.17     4411.04     25.65 o 
   1   2   2     1859.48     2036.60     14.40 o 
   2   2   2      278.38      334.03      4.83 o 
   3   2   2     3147.60     2922.39     23.22 o 
   4   2   2     1633.87     1644.05     15.72 o 
   5   2   2     1600.74     1618.14     20.13 o 
   6   2   2      417.56      422.73     16.07 o 
   7   2   2       41.47       41.36      6.07 o 
   8   2   2      259.31      297.98     16.37 o 
   9   2   2      250.41      236.45     18.99 o 
  10   2   2      171.18      183.69     18.67 o 
  11   2   2      264.51      274.64     30.14 o 
 -12   3   2       32.75       32.62     21.37 o 
 -11   3   2        8.03        0.63      9.13 o 
 -10   3   2       32.65       34.01      8.65 o 
  -9   3   2       31.47       32.81      8.31 o 
  -8   3   2       14.54       16.95      7.24 o 
  -7   3   2      533.11      534.16     10.13 o 
  -6   3   2       40.77       36.69      5.84 o 
  -5   3   2      580.60      575.85      7.97 o 
  -4   3   2     5389.12     5665.77     48.42 o 
  -3   3   2      733.55      761.90     10.65 o 
  -2   3   2      177.82      174.29      3.96 o 
  -1   3   2     2484.25     2360.36     18.01 o 
   0   3   2      670.83      627.44      5.35 o 
   1   3   2      805.62      662.59      6.48 o 
   2   3   2        6.53        9.05      2.69 o 
   3   3   2       35.51       45.04      3.13 o 
   4   3   2      786.51      844.11     14.48 o 
   5   3   2       46.88       61.05      5.52 o 
   6   3   2      103.01      103.47      6.00 o 
   7   3   2       16.02       23.75      7.92 o 
   8   3   2       41.34       41.29      8.98 o 
   9   3   2      200.96      188.11     12.02 o 
  10   3   2        0.79      -16.59     13.19 o 
  11   3   2        4.05        5.85     23.62 o 
 -12   4   2      352.74      321.11     19.50 o 
 -11   4   2        3.74        7.90     10.86 o 
 -10   4   2     1265.42     1305.78     22.49 o 
  -9   4   2       89.13       89.15      8.94 o 
  -8   4   2       75.69       81.78      8.39 o 
  -7   4   2      212.46      284.97      9.57 o 
  -6   4   2       72.04       62.86      4.75 o 
  -5   4   2     5413.79     5554.45     40.92 o 
  -4   4   2      895.62     1117.25     10.04 o 
  -3   4   2      382.18      366.76      8.44 o 
  -2   4   2     6808.59     7212.71     45.36 o 
  -1   4   2     5015.56     4777.32     34.35 o 
   0   4   2      396.54      384.61      5.56 o 
   1   4   2     1576.36     1431.77     10.41 o 
   2   4   2     2782.30     2819.28     21.60 o 
   3   4   2      290.89      247.22      5.14 o 
   4   4   2       61.81       44.27      5.15 o 
   5   4   2     7512.15     7532.02     55.39 o 
   6   4   2     2296.24     2249.47     27.29 o 
   7   4   2       30.16       32.84      8.44 o 
   8   4   2        1.83        4.71      8.60 o 
   9   4   2       44.86       36.69     11.82 o 
  10   4   2      465.07      456.57     20.21 o 
  11   4   2        9.08        2.92     23.84 o 
 -12   5   2       21.51       24.43     24.07 o 
 -11   5   2      281.76      295.63     17.02 o 
 -10   5   2       26.50       29.74     11.24 o 
  -9   5   2      469.39      424.53     13.38 o 
  -8   5   2      146.57      141.84     12.69 o 
  -7   5   2       51.30       48.13      7.04 o 
  -6   5   2      686.83      728.62      9.53 o 
  -5   5   2     1595.73     1582.59     18.83 o 
  -4   5   2      321.44      306.51      5.65 o 
  -3   5   2     1076.70     1210.66     11.87 o 
  -2   5   2        0.87       11.22      2.52 o 
  -1   5   2     1548.47     1629.83     11.68 o 
   0   5   2       49.37       61.94      3.79 o 
   1   5   2     2032.50     2116.83     14.42 o 
   2   5   2      312.09      281.76      7.21 o 
   3   5   2     1759.62     1767.00     18.39 o 
   4   5   2      125.38      161.65     10.28 o 
   5   5   2       15.85        9.90      5.84 o 
   6   5   2      642.56      683.62     14.86 o 
   7   5   2        0.02       -4.61      9.65 o 
   8   5   2       26.67       22.91     12.26 o 
   9   5   2      105.24      129.08     25.64 o 
  10   5   2      123.32      112.52     14.90 o 
 -12   6   2      433.54      445.94     37.68 o 
 -11   6   2      671.81      646.75     89.19 o 
 -10   6   2      436.96      373.84     17.54 o 
  -9   6   2      630.22      696.72     20.91 o 
  -8   6   2      834.53      817.49     21.23 o 
  -7   6   2       16.82       23.44      8.76 o 
  -6   6   2      579.62      520.33     10.31 o 
  -5   6   2      175.70      180.70      7.95 o 
  -4   6   2     6056.28     6050.46     54.54 o 
  -3   6   2       36.92      122.50      4.40 o 
  -2   6   2       44.13       28.21      2.93 o 
  -1   6   2     6742.29     6712.19     39.76 o 
   0   6   2        4.99       19.27      2.62 o 
   1   6   2     1604.54     1616.05     13.69 o 
   2   6   2      185.12      277.64      6.91 o 
   3   6   2      127.78      112.60      5.23 o 
   4   6   2     6057.23     5967.88     46.96 o 
   5   6   2      968.98      978.85     14.55 o 
   6   6   2      330.27      304.61     14.48 o 
   7   6   2       50.38       41.24     28.00 o 
   8   6   2      441.08      485.47     18.96 o 
   9   6   2        8.57       20.90     12.30 o 
  10   6   2       79.96       67.67     14.46 o 
 -12   7   2       38.62       47.94     15.13 o 
 -11   7   2      332.00      368.88     18.01 o 
 -10   7   2        0.00       11.85     11.78 o 
  -9   7   2      712.50      615.73     19.55 o 
  -8   7   2      643.01      641.60     19.79 o 
  -7   7   2      156.94      179.04     12.45 o 
  -6   7   2      121.26      122.25      8.30 o 
  -5   7   2        2.20       -2.05      4.81 o 
  -4   7   2       99.33      152.65     11.47 o 
  -3   7   2       67.87      100.08      5.32 o 
  -2   7   2     6690.54     7020.13     45.32 o 
  -1   7   2     1764.90     1893.08     13.96 o 
   0   7   2     1481.50     1503.05     11.70 o 
   1   7   2      337.77      327.94      6.33 o 
   2   7   2      319.00      322.19      6.56 o 
   3   7   2      168.42      188.56      6.32 o 
   4   7   2        1.56        3.36      6.21 o 
   5   7   2      137.19      131.83      9.76 o 
   6   7   2       34.08        8.36      9.90 o 
   7   7   2      531.35      558.64     22.38 o 
   8   7   2       45.51       65.96     16.76 o 
   9   7   2      383.69      389.46     19.02 o 
  10   7   2       13.04        3.79     13.50 o 
 -11   8   2      818.80      789.81     38.13 o 
 -10   8   2      257.52      273.88     17.10 o 
  -9   8   2      967.85      969.71     25.01 o 
  -8   8   2      323.01      339.72     25.42 o 
  -7   8   2     1986.13     1905.12     27.13 o 
  -6   8   2     1339.76     1286.05     34.33 o 
  -5   8   2     1103.45      903.76     16.54 o 
  -4   8   2     3996.93     4102.09     41.07 o 
  -3   8   2     2229.09     1909.19     24.71 o 
  -2   8   2     8730.81     8519.28     50.61 o 
  -1   8   2      323.44      420.43      6.22 o 
   0   8   2     2556.26     3187.12     21.44 o 
   1   8   2      433.12      589.28      8.48 o 
   2   8   2     7031.24     7012.12     47.34 o 
   3   8   2     1446.31     1353.71     19.66 o 
   4   8   2     2831.64     2983.67     34.03 o 
   5   8   2      311.44      319.99     12.25 o 
   6   8   2      856.59      896.98     30.39 o 
   7   8   2      563.96      574.86     26.09 o 
   8   8   2      260.59      222.78     16.05 o 
   9   8   2      341.06      342.18     18.97 o 
  10   8   2        1.38        1.87     15.94 o 
 -11   9   2        1.42       -1.41     13.94 o 
 -10   9   2        1.61       -2.42     12.52 o 
  -9   9   2      364.49      373.62     18.06 o 
  -8   9   2        0.02       -2.23      8.86 o 
  -7   9   2      240.59      250.44     12.39 o 
  -6   9   2      139.19      160.11     10.72 o 
  -5   9   2      263.12      239.81     10.70 o 
  -4   9   2      247.42      260.21     10.65 o 
  -3   9   2      238.04      249.54      7.07 o 
  -2   9   2       17.84       10.63      3.62 o 
  -1   9   2       18.06       11.29      3.31 o 
   0   9   2     1041.30     1114.34     10.40 o 
   1   9   2      361.86      371.16      7.66 o 
   2   9   2       78.90       87.63      8.54 o 
   3   9   2      119.00      105.20      9.43 o 
   4   9   2       37.00       28.23      8.27 o 
   5   9   2        3.81       11.37      7.25 o 
   6   9   2       32.50       22.06      9.28 o 
   7   9   2       57.99       64.59     12.48 o 
   8   9   2       45.37       51.56     13.40 o 
   9   9   2        0.08        1.04     13.38 o 
 -11  10   2      178.34      175.51     17.89 o 
 -10  10   2      633.66      628.18     23.67 o 
  -9  10   2       28.66       44.95     16.53 o 
  -8  10   2      973.82      938.77     21.34 o 
  -7  10   2      883.45      911.06     32.16 o 
  -6  10   2       15.66       10.04      7.49 o 
  -5  10   2      565.36      530.39     14.71 o 
  -4  10   2      231.00      225.80     10.17 o 
  -3  10   2     2267.03     2294.01     24.67 o 
  -2  10   2      223.51      223.43     11.37 o 
  -1  10   2       32.56       48.53      4.19 o 
   0  10   2     1672.20     1675.81     16.15 o 
   1  10   2      205.98      197.60      6.50 o 
   2  10   2      398.60      409.97     10.86 o 
   3  10   2     2280.56     2334.10     25.29 o 
   4  10   2      304.10      327.56     10.79 o 
   5  10   2      157.72      166.96     14.17 o 
   6  10   2       62.74       61.61     10.29 o 
   7  10   2      452.22      461.74     18.40 o 
   8  10   2      691.28      717.44     24.35 o 
   9  10   2        5.15       -1.63     13.92 o 
 -10  11   2        3.74       17.31     14.10 o 
  -9  11   2        4.35       15.49     13.13 o 
  -8  11   2       69.82       51.90     10.81 o 
  -7  11   2       86.20       86.04     15.56 o 
  -6  11   2      591.64      589.30     27.31 o 
  -5  11   2      557.12      558.86     15.53 o 
  -4  11   2       24.73       36.20      6.66 o 
  -3  11   2      751.14      739.34     13.57 o 
  -2  11   2      495.14      548.81      9.66 o 
  -1  11   2       73.22       66.76      6.06 o 
   0  11   2       55.57       56.48      5.81 o 
   1  11   2      173.81      171.22      9.04 o 
   2  11   2       14.44       14.41      6.86 o 
   3  11   2       32.22       31.19      7.48 o 
   4  11   2      170.72      153.53      9.64 o 
   5  11   2      138.97      109.68      8.55 o 
   6  11   2       77.29       82.77     11.48 o 
   7  11   2       89.42       83.08     12.51 o 
   8  11   2        2.00        2.64     13.62 o 
   9  11   2        1.21        3.15     14.75 o 
 -10  12   2       43.37       22.93     14.91 o 
  -9  12   2      339.71      356.19     19.65 o 
  -8  12   2      503.15      507.49     18.11 o 
  -7  12   2     2132.16     2015.81     30.56 o 
  -6  12   2       70.75       70.33     10.51 o 
  -5  12   2      559.26      570.22     15.99 o 
  -4  12   2     1021.07      946.33     19.28 o 
  -3  12   2       32.40       25.97      7.17 o 
  -2  12   2      976.45      973.40     18.51 o 
  -1  12   2      126.23      122.08      7.71 o 
   0  12   2     6183.47     6272.16     50.55 o 
   1  12   2       26.92       30.54      6.91 o 
   2  12   2      566.13      564.70     13.35 o 
   3  12   2      142.70      135.24      8.93 o 
   4  12   2      268.00      226.43     10.84 o 
   5  12   2      156.48      149.66     10.12 o 
   6  12   2       14.97       16.43      8.74 o 
   7  12   2      853.57      804.64     21.51 o 
   8  12   2      340.71      319.63     19.99 o 
  -9  13   2       55.80       55.76     12.95 o 
  -8  13   2        0.00       -3.85      9.28 o 
  -7  13   2        3.58        5.96     10.50 o 
  -6  13   2       41.81       43.59     13.99 o 
  -5  13   2      227.22      218.50     11.01 o 
  -4  13   2      443.24      441.66     13.00 o 
  -3  13   2      365.24      355.36     21.59 o 
  -2  13   2      662.12      600.71     15.95 o 
  -1  13   2      105.89      105.08     12.63 o 
   0  13   2        5.73       14.03      7.90 o 
   1  13   2        0.25       12.86     10.01 o 
   2  13   2      196.65      233.39     10.36 o 
   3  13   2       51.03       41.18      8.44 o 
   4  13   2       84.29       81.68      9.55 o 
   5  13   2      589.57      580.67     15.80 o 
   6  13   2      122.35      135.20     11.45 o 
   7  13   2       13.56       25.65     10.65 o 
   8  13   2       19.60       23.77     15.40 o 
  -9  14   2      174.77      156.84     15.09 o 
  -8  14   2      245.48      224.68     15.21 o 
  -7  14   2      246.01      268.56     15.15 o 
  -6  14   2      514.27      474.20     22.81 o 
  -5  14   2      194.66      165.99     10.85 o 
  -4  14   2       31.43       32.10      9.69 o 
  -3  14   2       26.00       12.04      9.03 o 
  -2  14   2      803.05      740.23     20.62 o 
  -1  14   2     1540.42     1470.45     23.73 o 
   0  14   2      175.58      183.23     14.66 o 
   1  14   2      749.50      764.58     18.07 o 
   2  14   2      948.73      964.24     26.94 o 
   3  14   2       41.03       19.44      8.93 o 
   4  14   2        1.45       -3.67      8.85 o 
   5  14   2       10.79       21.11      8.11 o 
   6  14   2       38.22       42.10     10.34 o 
   7  14   2       72.46       68.76     12.02 o 
  -8  15   2       87.54       94.88     12.69 o 
  -7  15   2       72.16       79.67     11.76 o 
  -6  15   2        0.44        7.47     12.71 o 
  -5  15   2        8.94       13.97     14.22 o 
  -4  15   2      107.77       75.09     11.22 o 
  -3  15   2      135.59      135.92     12.36 o 
  -2  15   2      436.23      427.81     15.12 o 
  -1  15   2       78.49      129.46     16.01 o 
   0  15   2        7.47      -11.00      8.59 o 
   1  15   2      201.54      216.83     19.25 o 
   2  15   2      650.73      662.29     18.26 o 
   3  15   2      180.83      218.79     13.40 o 
   4  15   2        3.94        8.37     10.75 o 
   5  15   2       61.77       60.46     10.50 o 
   6  15   2        0.47       -4.78     10.76 o 
  -7  16   2       13.47        2.28     12.47 o 
  -6  16   2      302.51      264.47     15.97 o 
  -5  16   2      250.82      253.97     15.04 o 
  -4  16   2      369.58      396.11     28.52 o 
  -3  16   2      617.84      560.90     17.96 o 
  -2  16   2      348.19      348.51     20.81 o 
  -1  16   2      394.93      358.12     33.63 o 
   0  16   2        2.31      -18.95     17.54 o 
   1  16   2      322.20      351.83     26.78 o 
   2  16   2      122.33      150.86     13.09 o 
   3  16   2      437.53      457.77     18.97 o 
   4  16   2      199.96      233.04     21.20 o 
   5  16   2       57.74       74.05     13.29 o 
  -6  17   2       81.74       97.01     14.20 o 
  -5  17   2        5.10       -2.08     11.87 o 
  -4  17   2       23.94       42.04     12.46 o 
  -3  17   2        0.04       11.96     12.00 o 
  -2  17   2       35.94       24.58     17.88 o 
  -1  17   2       72.10       84.77     17.00 o 
   0  17   2        0.16        5.06     15.43 o 
   1  17   2      196.30      198.79     19.71 o 
   2  17   2       27.58       38.31     11.70 o 
   3  17   2      153.95      165.44     14.64 o 
   4  17   2       25.21       17.86     13.06 o 
  -4  18   2      289.54      295.29     29.44 o 
  -3  18   2        1.69       16.18     16.97 o 
  -2  18   2        6.71        8.07     16.73 o 
  -1  18   2       77.01       44.79     23.39 o 
   0  18   2       39.25       76.88     24.63 o 
   1  18   2      254.50      251.89     21.95 o 
   2  18   2        2.85        0.97     12.11 o 
 -13   1   3      192.61      207.70     28.90 o 
 -12   1   3        3.16        0.39     14.20 o 
 -11   1   3       11.80       17.17     12.71 o 
 -10   1   3     1345.77     1255.77     20.61 o 
  -9   1   3      867.55      888.07     22.54 o 
  -8   1   3      288.87      297.17      9.77 o 
  -7   1   3      311.28      312.16      7.94 o 
  -6   1   3     1425.41     1342.49     14.23 o 
  -5   1   3       56.26       36.36      3.51 o 
  -4   1   3     1606.77     1440.90     17.69 o 
  -3   1   3     1185.92     1132.33     14.06 o 
  -2   1   3      800.08      789.01      8.68 o 
  -1   1   3     8070.37     8128.60     50.07 o 
   0   1   3    34433.82    34168.78    268.70 o 
   1   1   3    93638.05    92100.86    617.75 o 
   2   1   3     2068.67     2122.14     21.82 o 
   3   1   3     6144.49     5934.02     43.66 o 
   4   1   3     6153.10     6034.91     45.24 o 
   5   1   3     1293.55     1327.88     15.23 o 
   6   1   3     1086.06     1070.15     15.97 o 
   7   1   3      155.69      170.47      8.25 o 
   8   1   3      469.02      469.64     18.98 o 
   9   1   3      105.66       94.21     15.27 o 
  10   1   3      193.85      196.59     18.84 o 
 -13   2   3       53.32       49.15     16.35 o 
 -12   2   3        1.23        1.61     13.12 o 
 -11   2   3       73.92       90.95      9.94 o 
 -10   2   3       31.42       39.37      8.82 o 
  -9   2   3      574.05      603.44     17.83 o 
  -8   2   3       23.36       23.06      5.54 o 
  -7   2   3      345.47      300.49      7.92 o 
  -6   2   3       57.16       46.85      4.01 o 
  -5   2   3     1497.68     1509.58     14.38 o 
  -4   2   3     4785.27     4746.89     39.80 o 
  -3   2   3     4025.87     3774.29     37.92 o 
  -2   2   3     7476.15     7985.50     55.16 o 
  -1   2   3     8026.56     8018.15     49.67 o 
   0   2   3      987.11     1030.00      7.80 o 
   1   2   3     1863.15     1925.52     14.33 o 
   2   2   3     3684.69     3797.51     28.87 o 
   3   2   3     2396.91     2406.61     32.24 o 
   4   2   3      901.35      860.30     10.83 o 
   5   2   3     1597.68     1657.31     17.45 o 
   6   2   3      427.65      466.01     11.62 o 
   7   2   3       17.55       23.65      9.38 o 
   8   2   3      185.54      185.88     11.80 o 
   9   2   3      104.87       90.02     10.85 o 
  10   2   3        2.01       -1.68     15.10 o 
 -13   3   3      316.99      339.65     31.27 o 
 -12   3   3      463.79      482.28     17.09 o 
 -11   3   3      606.94      587.11     23.65 o 
 -10   3   3      368.69      389.27     13.91 o 
  -9   3   3      989.37      944.46     19.66 o 
  -8   3   3      820.36      797.43     12.89 o 
  -7   3   3      129.66      101.47      5.62 o 
  -6   3   3      420.34      357.01      7.28 o 
  -5   3   3    12950.66    13025.94    102.43 o 
  -4   3   3     7320.52     7354.83     52.64 o 
  -3   3   3     1827.00     1673.46     16.69 o 
  -2   3   3     1080.35     1084.28     10.20 o 
  -1   3   3       54.00       74.85      3.13 o 
   0   3   3      714.80      737.18      6.46 o 
   1   3   3     3166.64     3435.43     23.44 o 
   2   3   3     9408.09     9332.38     66.89 o 
   3   3   3     6821.92     6718.49     48.86 o 
   4   3   3      588.10      617.04      9.37 o 
   5   3   3     2062.89     2067.47     36.65 o 
   6   3   3       38.14       56.42     12.61 o 
   7   3   3        3.14        7.82     10.80 o 
   8   3   3        7.44        5.58      9.02 o 
   9   3   3      197.35      218.12     13.85 o 
  10   3   3      533.17      516.90     35.09 o 
 -13   4   3        2.01      -17.77     21.82 o 
 -12   4   3       14.73       15.21     24.41 o 
 -11   4   3      164.22      151.29     11.68 o 
 -10   4   3       44.17       49.76      8.49 o 
  -9   4   3      876.73      893.82     17.49 o 
  -8   4   3        3.17        4.98      6.43 o 
  -7   4   3       43.58       53.74      5.10 o 
  -6   4   3      468.64      432.38     12.43 o 
  -5   4   3      711.60      619.44     10.28 o 
  -4   4   3      607.69      619.57      9.80 o 
  -3   4   3     4171.01     4319.83     32.56 o 
  -2   4   3      424.17      492.65      6.55 o 
  -1   4   3     1032.89      981.99      9.90 o 
   0   4   3     2764.56     2766.88     20.30 o 
   1   4   3     3775.04     3738.97     23.39 o 
   2   4   3       52.28       57.25      3.95 o 
   3   4   3      150.26      150.54      5.38 o 
   4   4   3      110.40      120.29      5.39 o 
   5   4   3       18.39       20.79      4.95 o 
   6   4   3        1.20       -4.48      7.38 o 
   7   4   3       44.60       59.15     13.25 o 
   8   4   3       22.21       10.05     10.69 o 
   9   4   3       45.52       52.82     12.73 o 
  10   4   3       24.49       37.65     13.89 o 
 -12   5   3      394.96      426.19     19.99 o 
 -11   5   3      471.18      505.86     19.87 o 
 -10   5   3      313.60      328.29     15.19 o 
  -9   5   3     1071.89     1107.01     19.54 o 
  -8   5   3      798.21      763.10     14.80 o 
  -7   5   3      234.27      214.04      8.93 o 
  -6   5   3     3012.47     2806.15     23.78 o 
  -5   5   3     3447.07     3429.05     28.02 o 
  -4   5   3    10080.59    10340.12     72.98 o 
  -3   5   3     6223.76     6193.76     40.38 o 
  -2   5   3      654.87      633.48      9.88 o 
  -1   5   3     1943.85     1876.52     15.45 o 
   0   5   3      293.35      301.73      6.49 o 
   1   5   3     2253.51     2331.20     17.84 o 
   2   5   3     3846.17     4007.84     27.71 o 
   3   5   3      587.91      573.52      7.80 o 
   4   5   3     3917.81     3989.36     47.55 o 
   5   5   3     1747.56     1836.03     46.94 o 
   6   5   3      419.93      424.56     13.10 o 
   7   5   3       99.84       97.58     11.97 o 
   8   5   3       46.63       48.47     11.85 o 
   9   5   3      619.36      651.28     21.42 o 
  10   5   3       86.58      134.52     16.08 o 
 -12   6   3       12.01       18.69     13.40 o 
 -11   6   3      149.49      173.13     16.30 o 
 -10   6   3       87.57       97.53     13.05 o 
  -9   6   3     1579.08     1536.40     29.49 o 
  -8   6   3     1252.10     1320.03     38.09 o 
  -7   6   3      783.63      786.30     14.68 o 
  -6   6   3      752.03      766.97     11.98 o 
  -5   6   3      343.58      353.54      9.43 o 
  -4   6   3      146.75      123.74      5.52 o 
  -3   6   3     5860.20     6023.30     52.30 o 
  -2   6   3     7786.02     8558.03     54.33 o 
  -1   6   3     1967.90     2263.47     17.52 o 
   0   6   3     1117.28     1082.22     10.54 o 
   1   6   3       62.30       78.16      3.36 o 
   2   6   3      115.32       88.83      4.72 o 
   3   6   3     2509.84     2681.81     20.65 o 
   4   6   3      332.48      375.47      9.50 o 
   5   6   3        4.87        6.36     18.33 o 
   6   6   3        0.08       14.87      9.99 o 
   7   6   3       87.68       78.46     15.75 o 
   8   6   3       79.90      105.31     23.62 o 
   9   6   3       13.03       22.61     13.12 o 
  10   6   3      306.27      295.18     27.55 o 
 -12   7   3      391.64      401.45     20.63 o 
 -11   7   3      691.01      688.45     23.27 o 
 -10   7   3      269.80      284.23     16.46 o 
  -9   7   3        6.10        4.91     10.53 o 
  -8   7   3      849.71      873.69     21.91 o 
  -7   7   3      644.63      649.62     18.52 o 
  -6   7   3      913.57      983.26     14.07 o 
  -5   7   3      565.11      521.31     12.01 o 
  -4   7   3     4567.67     4615.89     36.21 o 
  -3   7   3     5323.00     5410.78     38.44 o 
  -2   7   3     2087.08     1926.65     15.52 o 
  -1   7   3     8246.38     8325.46     49.25 o 
   0   7   3       14.31        4.86      3.45 o 
   1   7   3       17.82       18.21      3.41 o 
   2   7   3     2878.76     2882.27     22.63 o 
   3   7   3     4312.21     4583.50     44.63 o 
   4   7   3     1281.20     1215.99     19.72 o 
   5   7   3     1234.14     1231.20     28.03 o 
   6   7   3     1168.67     1144.17     50.95 o 
   7   7   3      508.02      513.29     19.51 o 
   8   7   3      134.28      127.52     13.12 o 
   9   7   3      124.94      124.52     26.65 o 
  10   7   3       90.08       86.12     16.38 o 
 -12   8   3       89.40       96.41     16.09 o 
 -11   8   3      125.61      134.71     15.65 o 
 -10   8   3       62.03       55.12     12.78 o 
  -9   8   3       67.45       64.61     12.17 o 
  -8   8   3      228.13      216.29     13.02 o 
  -7   8   3       15.73       33.66     10.83 o 
  -6   8   3      380.40      378.12     12.69 o 
  -5   8   3     1823.31     1777.80     23.67 o 
  -4   8   3      234.48      245.40      6.64 o 
  -3   8   3        6.62        5.03      3.57 o 
  -2   8   3      224.54      255.68      6.69 o 
  -1   8   3     1068.26     1059.76     12.19 o 
   0   8   3       68.61       87.72      4.01 o 
   1   8   3      325.23      337.66      7.28 o 
   2   8   3      404.88      383.61      7.83 o 
   3   8   3      136.02      149.88      7.78 o 
   4   8   3      635.46      678.35     28.51 o 
   5   8   3      827.20      850.75     17.39 o 
   6   8   3      224.92      206.00     26.77 o 
   7   8   3       46.93       14.43     13.27 o 
   8   8   3       27.66       19.46     12.77 o 
   9   8   3        9.70       16.75     13.99 o 
 -11   9   3      675.77      690.70     41.84 o 
 -10   9   3      416.10      448.22     20.01 o 
  -9   9   3      333.62      335.44     16.14 o 
  -8   9   3       16.76       10.65     20.47 o 
  -7   9   3      553.57      584.73     18.26 o 
  -6   9   3      402.18      416.23     13.18 o 
  -5   9   3     1532.63     1511.56     30.22 o 
  -4   9   3     1420.28     1404.77     20.18 o 
  -3   9   3     1411.80     1336.95     19.93 o 
  -2   9   3     4246.12     4453.85     29.17 o 
  -1   9   3       72.05       87.47      4.31 o 
   0   9   3      981.52      854.18     10.76 o 
   1   9   3      270.86      235.02      9.29 o 
   2   9   3      757.23      777.97     13.25 o 
   3   9   3      951.52      922.58     15.41 o 
   4   9   3     1318.86     1304.86     21.15 o 
   5   9   3      359.07      326.82     13.07 o 
   6   9   3      320.80      332.68     22.48 o 
   7   9   3      617.97      610.69     21.77 o 
   8   9   3      125.10      134.26     14.13 o 
   9   9   3        0.78      -17.65     13.76 o 
 -11  10   3       10.68       20.13     14.51 o 
 -10  10   3        0.00        9.07     12.97 o 
  -9  10   3      178.05      160.94     14.95 o 
  -8  10   3      156.76      121.88     11.43 o 
  -7  10   3       28.35       27.75      9.53 o 
  -6  10   3      483.53      483.25     14.78 o 
  -5  10   3      191.48      199.98     10.49 o 
  -4  10   3      535.83      582.47     13.93 o 
  -3  10   3      471.61      455.61     10.27 o 
  -2  10   3      440.64      407.83      7.14 o 
  -1  10   3        4.50       13.19      4.04 o 
   0  10   3       31.44       24.43      4.88 o 
   1  10   3        6.23        0.64      4.84 o 
   2  10   3      428.60      436.75     14.63 o 
   3  10   3       84.42       87.81      8.06 o 
   4  10   3        4.57        2.43      7.12 o 
   5  10   3        5.14       -1.73      7.38 o 
   6  10   3        8.54       19.25      9.71 o 
   7  10   3       16.44        6.88     12.84 o 
   8  10   3       35.48       38.97     14.30 o 
   9  10   3        0.85        0.54     14.97 o 
 -11  11   3      140.85       97.21     16.96 o 
 -10  11   3      398.57      392.49     44.31 o 
  -9  11   3      183.30      201.40     16.27 o 
  -8  11   3     1027.97     1059.60     22.35 o 
  -7  11   3     2166.89     2128.40     63.16 o 
  -6  11   3      562.79      567.48     16.35 o 
  -5  11   3      339.62      359.83     25.20 o 
  -4  11   3        3.55        5.84      6.69 o 
  -3  11   3      833.59      840.63     14.25 o 
  -2  11   3     1928.86     1892.61     20.70 o 
  -1  11   3      267.20      271.17      7.51 o 
   0  11   3     4680.78     4596.49     34.60 o 
   1  11   3      692.09      713.11     20.06 o 
   2  11   3      534.26      556.80     12.21 o 
   3  11   3     1262.74     1257.07     18.93 o 
   4  11   3       63.45       92.81      9.10 o 
   5  11   3       54.82       65.46      8.77 o 
   6  11   3       24.94       36.55     11.05 o 
   7  11   3      505.75      505.06     25.31 o 
   8  11   3      516.31      520.64     23.02 o 
 -10  12   3        0.45        7.92     14.28 o 
  -9  12   3       86.28       72.14     14.44 o 
  -8  12   3       44.78       27.95     10.89 o 
  -7  12   3      163.63      145.11     12.72 o 
  -6  12   3      158.52      130.91     12.99 o 
  -5  12   3      331.96      312.31     13.28 o 
  -4  12   3       33.14       46.42      7.80 o 
  -3  12   3     1347.65     1325.46     18.73 o 
  -2  12   3       21.81       22.21      6.30 o 
  -1  12   3      205.52      214.54      8.85 o 
   0  12   3      703.34      707.45     11.61 o 
   1  12   3      580.66      607.11     13.47 o 
   2  12   3       32.58       38.59      9.87 o 
   3  12   3       37.14       29.82      8.11 o 
   4  12   3      307.77      295.61     15.43 o 
   5  12   3      129.63      127.22     10.91 o 
   6  12   3       77.28       84.58     14.64 o 
   7  12   3       46.84       48.67     10.86 o 
   8  12   3       53.83       46.61     18.67 o 
  -9  13   3      534.27      568.97     19.70 o 
  -8  13   3      458.00      429.43     17.12 o 
  -7  13   3      665.88      635.49     18.82 o 
  -6  13   3     1438.24     1296.34     24.27 o 
  -5  13   3        2.92       14.05      7.71 o 
  -4  13   3       30.31       66.01     10.79 o 
  -3  13   3      726.67      703.07     27.08 o 
  -2  13   3     1772.96     1717.48     25.68 o 
  -1  13   3     3244.61     3317.85     31.88 o 
   0  13   3        3.09       -0.81      8.73 o 
   1  13   3     2504.89     2509.84     33.96 o 
   2  13   3      858.46      851.68     16.47 o 
   3  13   3       12.64       19.45      8.21 o 
   4  13   3      289.87      312.67     17.14 o 
   5  13   3        2.06       -3.38      8.93 o 
   6  13   3      243.10      206.75     12.63 o 
   7  13   3      172.37      192.79     12.84 o 
  -9  14   3      102.36      130.05     20.85 o 
  -8  14   3       40.73       49.39     13.16 o 
  -7  14   3       29.70        9.93     11.16 o 
  -6  14   3      399.57      331.24     15.91 o 
  -5  14   3      407.01      369.34     17.23 o 
  -4  14   3      117.72      108.04     11.15 o 
  -3  14   3       61.84       81.05     10.24 o 
  -2  14   3      211.24      219.48     12.98 o 
  -1  14   3      377.17      397.42     16.05 o 
   0  14   3      439.52      460.56     15.42 o 
   1  14   3     1275.48     1268.51     22.87 o 
   2  14   3      849.96      835.90     19.88 o 
   3  14   3       80.10       87.19      9.55 o 
   4  14   3        1.38       -1.82      9.29 o 
   5  14   3        3.01        1.93      9.41 o 
   6  14   3       19.29       16.44     10.69 o 
  -8  15   3      109.16      108.16     15.44 o 
  -7  15   3       75.69       82.33     12.98 o 
  -6  15   3        2.77       10.08     11.04 o 
  -5  15   3      475.24      450.20     16.97 o 
  -4  15   3      538.89      597.96     18.19 o 
  -3  15   3      501.95      495.56     29.43 o 
  -2  15   3      690.67      631.18     18.04 o 
  -1  15   3      454.66      481.67     21.93 o 
   0  15   3      231.16      260.44     17.56 o 
   1  15   3       88.07       68.03     10.99 o 
   2  15   3      200.03      204.46     15.74 o 
   3  15   3      217.59      201.63     20.43 o 
   4  15   3       70.23       82.84     15.52 o 
   5  15   3       51.99       46.75     11.24 o 
   6  15   3      170.95      189.12     14.37 o 
  -7  16   3        1.43       -5.31     12.12 o 
  -6  16   3        0.26        5.18     11.77 o 
  -5  16   3       10.07       17.75     12.36 o 
  -4  16   3       76.49       67.41     12.63 o 
  -3  16   3       26.33       23.36     10.56 o 
  -2  16   3       12.79        4.14     14.22 o 
  -1  16   3        4.83        0.61     14.38 o 
   0  16   3        8.74       11.91     15.83 o 
   1  16   3       22.30       24.00     10.58 o 
   2  16   3       23.69       26.36     11.20 o 
   3  16   3       58.99       57.94     12.09 o 
   4  16   3        2.46        9.37     11.84 o 
   5  16   3        7.14        7.31     13.17 o 
  -6  17   3      105.62      109.57     14.51 o 
  -5  17   3       51.70       52.24     13.92 o 
  -4  17   3      179.85      199.42     26.01 o 
  -3  17   3      322.93      292.42     37.79 o 
  -2  17   3       58.69       53.44     16.89 o 
  -1  17   3      361.52      385.25     22.66 o 
   0  17   3      113.50      161.85     21.48 o 
   1  17   3       27.38       25.12     12.52 o 
   2  17   3       97.12      115.59     14.15 o 
   3  17   3       24.69       17.08     12.16 o 
  -4  18   3       98.25       97.60     13.83 o 
  -3  18   3        0.25       -6.76     16.59 o 
  -2  18   3       12.87       19.76     17.33 o 
  -1  18   3       20.73        6.91     18.86 o 
   0  18   3        1.62        5.02     17.02 o 
   1  18   3       20.48       24.95     22.49 o 
   2  18   3       79.68       80.61     21.82 o 
 -13   0   4      584.91      494.63     32.17 o 
 -12   0   4      402.93      456.61     29.02 o 
 -11   0   4       28.07       15.30     15.75 o 
 -10   0   4     1745.12     1726.04     46.56 o 
  -9   0   4      878.93      771.81     18.41 o 
  -8   0   4     4519.32     4242.48     51.28 o 
  -7   0   4    13475.90    13863.34    137.20 o 
  -6   0   4     5532.92     6751.12     70.24 o 
  -5   0   4     3645.05     3953.43     58.26 o 
  -4   0   4     7863.67     7536.39    102.34 o 
  -3   0   4      113.19       98.30      5.62 o 
  -2   0   4     6992.41     7316.86     71.93 o 
  -1   0   4    10959.90    11393.22    109.48 o 
   0   0   4   238936.48   222537.50   2286.03 o 
   1   0   4      938.51     1004.91     15.05 o 
   2   0   4        7.81       17.02     10.35 o 
   3   0   4       88.96      132.26      7.24 o 
   4   0   4      270.44      280.91     10.11 o 
   5   0   4        7.81        0.59      7.70 o 
   6   0   4      222.50      235.90     13.38 o 
   7   0   4     1280.62     1236.56     43.52 o 
   8   0   4      518.15      544.79     31.27 o 
   9   0   4      259.54      255.75     27.22 o 
  10   0   4      175.28      145.53     26.99 o 
 -13   1   4        9.46        6.64     14.51 o 
 -12   1   4      116.08      130.71     16.08 o 
 -11   1   4      241.13      255.07     12.33 o 
 -10   1   4       12.84       23.52      6.89 o 
  -9   1   4      128.80      147.70      7.44 o 
  -8   1   4      128.46      149.38      8.57 o 
  -7   1   4     2076.85     2125.06     20.25 o 
  -6   1   4       63.88       75.66      4.58 o 
  -5   1   4      290.87      364.27      8.55 o 
  -4   1   4      186.68      204.95      6.83 o 
  -3   1   4      362.90      316.76      7.23 o 
  -2   1   4      286.05      281.23      5.25 o 
  -1   1   4     7003.76     6877.06     39.31 o 
   0   1   4    23317.79    24898.68    184.37 o 
   1   1   4     4144.50     4459.17     33.26 o 
   2   1   4       45.17       49.22      3.61 o 
   3   1   4      835.08      791.40     10.34 o 
   4   1   4        5.35       13.32      4.13 o 
   5   1   4      654.71      680.44     24.32 o 
   6   1   4       70.40       81.08      7.00 o 
   7   1   4        1.21       -1.28      8.49 o 
   8   1   4       94.46      120.20     11.10 o 
   9   1   4       42.50       36.57     18.89 o 
  10   1   4        6.84       -7.76     16.06 o 
 -13   2   4       82.17       59.77     24.63 o 
 -12   2   4       59.92       73.23     13.90 o 
 -11   2   4        3.99        1.06      8.19 o 
 -10   2   4      354.79      354.01     12.81 o 
  -9   2   4     1274.71     1337.62     16.87 o 
  -8   2   4       55.80       51.91      5.68 o 
  -7   2   4      296.16      230.88      7.66 o 
  -6   2   4     3940.26     3903.91     31.07 o 
  -5   2   4     1490.25     1409.42     15.75 o 
  -4   2   4      480.85      352.84      8.16 o 
  -3   2   4      373.42      434.02      6.97 o 
  -2   2   4     5953.83     5759.12     41.22 o 
  -1   2   4     3669.71     3617.34     24.27 o 
   0   2   4     1304.26     1500.36     10.82 o 
   1   2   4    11954.71    12214.28     75.54 o 
   2   2   4     4435.38     4316.08     33.02 o 
   3   2   4        3.61        9.09      3.86 o 
   4   2   4      107.19      119.71      9.74 o 
   5   2   4      364.94      365.32      9.76 o 
   6   2   4      343.38      376.85     10.04 o 
   7   2   4       16.69       12.74      8.74 o 
   8   2   4      126.74      146.84     11.18 o 
   9   2   4      508.13      563.88     31.72 o 
  10   2   4      414.66      387.11     33.52 o 
 -13   3   4      180.17      186.47     26.77 o 
 -12   3   4       10.15       -4.22      9.35 o 
 -11   3   4      124.50      119.68     11.50 o 
 -10   3   4      385.17      372.36     13.17 o 
  -9   3   4      438.02      409.16     13.94 o 
  -8   3   4       10.25       12.91      5.71 o 
  -7   3   4        1.66       -3.42      3.86 o 
  -6   3   4      127.83      166.02      6.35 o 
  -5   3   4     1701.80     1747.92     18.47 o 
  -4   3   4       30.39       33.88      4.59 o 
  -3   3   4      125.54      126.45      4.18 o 
  -2   3   4       74.01       85.72      3.74 o 
  -1   3   4       60.99       78.78      3.83 o 
   0   3   4        0.33        6.07      2.17 o 
   1   3   4     1103.55     1147.58      9.48 o 
   2   3   4      317.19      332.48      6.04 o 
   3   3   4     1241.93     1188.97     18.42 o 
   4   3   4      135.67      135.32      6.27 o 
   5   3   4      174.28      197.87      7.35 o 
   6   3   4        0.49       -1.27      7.40 o 
   7   3   4       78.43       78.65      9.45 o 
   8   3   4        2.43       -5.22      9.11 o 
   9   3   4        0.13        4.39     14.00 o 
  10   3   4        4.48       28.79     25.19 o 
 -13   4   4        3.62        1.17     13.51 o 
 -12   4   4      115.74      131.97     14.42 o 
 -11   4   4     1196.63     1210.96     21.97 o 
 -10   4   4       76.53       52.26      8.66 o 
  -9   4   4      313.63      311.22     11.29 o 
  -8   4   4       42.05       45.17      9.22 o 
  -7   4   4       44.41       96.57      6.92 o 
  -6   4   4     2387.33     2146.40     22.42 o 
  -5   4   4     7285.00     7483.64     61.61 o 
  -4   4   4    35295.18    35674.89    242.02 o 
  -3   4   4     9334.62     8961.52     62.99 o 
  -2   4   4      422.80      453.21     13.44 o 
  -1   4   4      221.77      179.87      4.54 o 
   0   4   4      689.28      648.11      6.59 o 
   1   4   4     1563.45     1414.75     11.13 o 
   2   4   4     4010.77     3850.82     27.26 o 
   3   4   4     3245.99     3122.69     24.51 o 
   4   4   4     1288.20     1224.47     19.80 o 
   5   4   4      664.27      658.69     14.68 o 
   6   4   4      341.24      353.65     12.77 o 
   7   4   4      102.91      117.29     14.23 o 
   8   4   4        1.15       -8.19     18.78 o 
   9   4   4      175.27      177.01     20.81 o 
  10   4   4       55.76       52.18     19.79 o 
 -13   5   4        5.15       12.94     14.05 o 
 -12   5   4        1.70        3.47     10.44 o 
 -11   5   4       32.22       35.49     13.20 o 
 -10   5   4      100.19      117.51     10.20 o 
  -9   5   4       24.91       31.45      8.25 o 
  -8   5   4      119.38      135.73      8.18 o 
  -7   5   4       36.89       54.66      4.94 o 
  -6   5   4      267.99      262.00      7.61 o 
  -5   5   4     1366.72     1436.40     14.89 o 
  -4   5   4     1959.44     2152.83     19.33 o 
  -3   5   4      631.29      707.60      8.81 o 
  -2   5   4       81.52      100.94      4.18 o 
  -1   5   4      115.07      120.79      4.04 o 
   0   5   4     1534.74     1484.77     11.47 o 
   1   5   4       81.56       93.05      3.54 o 
   2   5   4     4315.28     4367.95     30.49 o 
   3   5   4      160.67      174.66      5.59 o 
   4   5   4       69.33       86.31      6.03 o 
   5   5   4       84.14       84.41      8.89 o 
   6   5   4      414.07      420.85     18.67 o 
   7   5   4      100.34       91.18     23.84 o 
   8   5   4        0.02        1.75     11.69 o 
   9   5   4      131.25      129.66     15.44 o 
 -12   6   4      398.11      393.79     35.20 o 
 -11   6   4       61.99       72.87     11.65 o 
 -10   6   4       27.86       29.75     11.13 o 
  -9   6   4     1008.57     1022.08     23.96 o 
  -8   6   4      122.48      118.44      8.76 o 
  -7   6   4      176.91      176.76      8.07 o 
  -6   6   4     2360.48     2307.05     21.57 o 
  -5   6   4     6793.41     6916.01     51.65 o 
  -4   6   4     2378.21     2351.86     21.05 o 
  -3   6   4      154.70      148.68      8.39 o 
  -2   6   4     5329.30     5374.18     40.13 o 
  -1   6   4     1936.29     1794.13     20.68 o 
   0   6   4      117.26      156.53      6.57 o 
   1   6   4     2772.00     2697.65     18.72 o 
   2   6   4     2874.47     2834.33     19.96 o 
   3   6   4       17.57       13.85      4.21 o 
   4   6   4     1245.23     1278.42     25.75 o 
   5   6   4      119.73      142.51     13.83 o 
   6   6   4      129.87      132.77     12.84 o 
   7   6   4       25.94       27.07     12.37 o 
   8   6   4       47.06       76.25     12.17 o 
   9   6   4       88.89       97.88     15.38 o 
 -12   7   4        3.03       -5.85     11.11 o 
 -11   7   4      150.59      149.33     14.89 o 
 -10   7   4      230.19      223.35     15.27 o 
  -9   7   4      614.81      556.68     31.72 o 
  -8   7   4      202.53      218.76     13.49 o 
  -7   7   4      399.63      379.33     11.82 o 
  -6   7   4      496.67      471.32     12.95 o 
  -5   7   4        0.14        3.90      3.88 o 
  -4   7   4        8.51       31.41      7.21 o 
  -3   7   4      154.04      182.93      5.21 o 
  -2   7   4     1301.46     1366.29     11.69 o 
  -1   7   4     1856.05     1962.69     16.58 o 
   0   7   4     3637.15     3694.66     27.14 o 
   1   7   4      181.62      192.03      4.88 o 
   2   7   4      133.17      151.02      4.83 o 
   3   7   4      402.49      468.49     12.67 o 
   4   7   4      414.03      411.49     13.03 o 
   5   7   4      194.16      198.75     13.78 o 
   6   7   4       20.26       32.14     11.31 o 
   7   7   4      277.30      270.31     25.42 o 
   8   7   4        1.62       -4.35     22.61 o 
   9   7   4        0.71       -7.83     13.83 o 
 -12   8   4      238.47      211.38     17.92 o 
 -11   8   4      178.85      161.02     15.88 o 
 -10   8   4      339.48      312.14     17.12 o 
  -9   8   4      710.76      693.46     21.39 o 
  -8   8   4      447.41      419.25     15.91 o 
  -7   8   4      394.52      382.28     13.33 o 
  -6   8   4      237.01      251.39     10.90 o 
  -5   8   4      140.23      120.94      8.47 o 
  -4   8   4      335.19      285.55      7.34 o 
  -3   8   4     3813.08     4267.37     30.30 o 
  -2   8   4      779.18      741.18      8.45 o 
  -1   8   4     1240.49     1269.37     11.59 o 
   0   8   4      912.56      887.01     10.54 o 
   1   8   4       72.43       62.53      4.56 o 
   2   8   4        7.68        9.12      5.88 o 
   3   8   4     2515.14     2685.98     26.99 o 
   4   8   4        3.24        1.81      8.39 o 
   5   8   4      195.97      208.34     13.77 o 
   6   8   4       64.95       92.24     17.99 o 
   7   8   4       39.31       52.13     17.32 o 
   8   8   4      184.24      193.73     23.51 o 
   9   8   4       58.41       29.87     15.02 o 
 -12   9   4       59.08       57.93     18.56 o 
 -11   9   4        5.55        3.00     11.17 o 
 -10   9   4       29.01       25.45     14.28 o 
  -9   9   4       87.40       77.45     13.16 o 
  -8   9   4       14.94        7.29     13.91 o 
  -7   9   4      465.05      454.55     14.61 o 
  -6   9   4       87.70       72.86     17.12 o 
  -5   9   4       13.71       20.02      7.91 o 
  -4   9   4      647.54      657.82      9.26 o 
  -3   9   4       24.26       26.76      6.43 o 
  -2   9   4      316.19      329.06      6.46 o 
  -1   9   4       11.47       14.13      3.93 o 
   0   9   4      378.96      370.16      9.25 o 
   1   9   4      699.48      704.75     10.52 o 
   2   9   4      365.78      368.89     10.69 o 
   3   9   4        8.70        8.43      5.88 o 
   4   9   4       19.28       29.19      7.59 o 
   5   9   4      295.43      319.41     13.69 o 
   6   9   4        3.30       14.29     11.97 o 
   7   9   4       14.87        8.91     10.06 o 
   8   9   4       17.88       25.72     14.05 o 
 -11  10   4       83.20       88.64     12.23 o 
 -10  10   4      107.68       98.65     16.20 o 
  -9  10   4       40.60       29.28     10.48 o 
  -8  10   4        5.22       -1.20      9.35 o 
  -7  10   4      442.38      406.42     13.84 o 
  -6  10   4      784.96      735.62     17.56 o 
  -5  10   4       43.94       51.28      8.80 o 
  -4  10   4      329.67      312.33     11.23 o 
  -3  10   4     1872.73     1949.07     16.27 o 
  -2  10   4     2338.85     2170.50     17.38 o 
  -1  10   4     1229.58     1209.89     16.33 o 
   0  10   4      443.52      448.63      9.57 o 
   1  10   4      926.32      939.98     14.95 o 
   2  10   4      481.60      496.51     12.17 o 
   3  10   4      986.44      960.34     15.89 o 
   4  10   4      223.79      238.88     11.72 o 
   5  10   4      105.89      107.46      9.39 o 
   6  10   4       76.10       83.08      9.67 o 
   7  10   4      152.06      155.62     16.05 o 
   8  10   4       56.19       71.72     14.08 o 
 -11  11   4       27.73        0.24     16.42 o 
 -10  11   4       11.99       -0.23     13.26 o 
  -9  11   4      249.61      270.37     17.66 o 
  -8  11   4       42.94       33.85     10.32 o 
  -7  11   4       82.25       95.29     10.75 o 
  -6  11   4      106.64      119.87     11.22 o 
  -5  11   4        2.53       -2.31      7.89 o 
  -4  11   4       15.61       26.93      6.95 o 
  -3  11   4      757.13      748.20     13.91 o 
  -2  11   4        0.03       -3.80      4.86 o 
  -1  11   4      754.08      745.77     14.02 o 
   0  11   4      819.17      786.36     11.95 o 
   1  11   4        6.89        1.85      6.69 o 
   2  11   4       34.71       38.92      7.08 o 
   3  11   4        0.32        3.44      7.40 o 
   4  11   4       88.08      112.23     12.47 o 
   5  11   4        0.09       -3.39      8.67 o 
   6  11   4        5.61        8.98      9.15 o 
   7  11   4      108.17       87.83     15.39 o 
   8  11   4       57.40       46.73     20.58 o 
 -10  12   4      150.68      146.98     16.87 o 
  -9  12   4       13.11       12.61     11.10 o 
  -8  12   4      794.06      734.19     20.83 o 
  -7  12   4      646.55      663.08     18.30 o 
  -6  12   4      733.63      739.23     18.57 o 
  -5  12   4       43.83       71.71     10.08 o 
  -4  12   4        9.82       11.30      7.26 o 
  -3  12   4      634.46      646.28     16.32 o 
  -2  12   4       52.00       49.30      6.96 o 
  -1  12   4     2829.17     2904.58     25.21 o 
   0  12   4      193.01      220.05     11.92 o 
   1  12   4     1136.21     1142.50     19.01 o 
   2  12   4      197.28      198.28      9.98 o 
   3  12   4      681.52      688.32     15.09 o 
   4  12   4      823.55      812.76     17.51 o 
   5  12   4       34.57       27.91      9.83 o 
   6  12   4       24.47       31.58     10.07 o 
   7  12   4       84.92       93.15     15.98 o 
 -10  13   4       38.78       33.65     15.33 o 
  -9  13   4        1.69       15.38     11.78 o 
  -8  13   4       74.56       61.11     11.94 o 
  -7  13   4      536.65      506.16     17.61 o 
  -6  13   4       58.31       54.50     10.96 o 
  -5  13   4      483.60      418.52     12.93 o 
  -4  13   4       34.29       45.33      9.77 o 
  -3  13   4       27.19        0.20      8.83 o 
  -2  13   4       72.17       99.19      8.64 o 
  -1  13   4     1061.05      994.80     16.22 o 
   0  13   4      174.75      170.27     10.87 o 
   1  13   4      277.10      301.22     11.10 o 
   2  13   4      383.86      385.27     15.11 o 
   3  13   4       23.12       16.84      8.30 o 
   4  13   4        2.22        4.34      9.43 o 
   5  13   4       91.85      118.78     11.33 o 
   6  13   4       34.19        7.80     11.21 o 
  -9  14   4       88.38       64.94     14.69 o 
  -8  14   4       55.73       91.51     12.84 o 
  -7  14   4      105.45      100.74     12.38 o 
  -6  14   4       99.68      113.19     15.47 o 
  -5  14   4      459.69      473.65     18.09 o 
  -4  14   4        4.92       12.27      9.44 o 
  -3  14   4       96.21      117.70     11.12 o 
  -2  14   4      389.02      390.82     14.73 o 
  -1  14   4       38.76       25.43     13.05 o 
   0  14   4       21.93       27.11      9.16 o 
   1  14   4        9.22       14.09     10.13 o 
   2  14   4      805.18      758.10     17.88 o 
   3  14   4      310.35      306.41     13.11 o 
   4  14   4        9.01        0.60      9.42 o 
   5  14   4       96.94       96.28     11.17 o 
   6  14   4      200.54      199.44     15.16 o 
  -8  15   4        4.11       -0.20     12.18 o 
  -7  15   4        0.17        4.70     11.44 o 
  -6  15   4        3.90       15.65     10.99 o 
  -5  15   4       76.11       66.02     12.41 o 
  -4  15   4       71.88       56.36     15.03 o 
  -3  15   4      235.41      222.24     15.96 o 
  -2  15   4       47.57       27.45     13.83 o 
  -1  15   4      116.34      132.37     17.34 o 
   0  15   4      440.09      446.02     16.65 o 
   1  15   4      643.52      639.11     18.27 o 
   2  15   4       27.45       24.14     11.07 o 
   3  15   4        1.82        8.04     11.32 o 
   4  15   4      148.51      162.98     12.76 o 
   5  15   4       16.16       21.60     10.74 o 
  -7  16   4       51.49       28.89     12.64 o 
  -6  16   4       93.33       99.43     16.43 o 
  -5  16   4       67.18       83.83     12.53 o 
  -4  16   4      303.15      259.71     14.67 o 
  -3  16   4      128.71      150.19     13.57 o 
  -2  16   4      112.34      113.56     16.91 o 
  -1  16   4      129.00      145.03     24.86 o 
   0  16   4        2.67       -5.38     10.91 o 
   1  16   4        4.33       -2.81     14.82 o 
   2  16   4       46.71       44.05     11.60 o 
   3  16   4        9.60        5.30     12.07 o 
   4  16   4      212.19      227.21     15.60 o 
  -6  17   4       29.28       44.77     13.17 o 
  -5  17   4       34.89       43.18     12.69 o 
  -4  17   4       32.73       30.74     11.97 o 
  -3  17   4        1.19       -5.10     15.34 o 
  -2  17   4       39.95       56.16     16.87 o 
  -1  17   4       13.87       -3.56     17.11 o 
   0  17   4       10.64      -15.30     15.33 o 
   1  17   4       47.77       50.02     12.57 o 
   2  17   4       20.69       35.77     12.92 o 
   3  17   4       26.95       17.20     12.51 o 
  -4  18   4       51.42       40.50     19.79 o 
  -3  18   4      277.36      280.03     49.37 o 
  -2  18   4       79.08       84.59     20.37 o 
  -1  18   4      142.15      130.99     20.15 o 
   0  18   4      257.03      259.85     24.02 o 
   1  18   4       26.38       28.71     19.81 o 
 -13   1   5       87.17       82.06     17.32 o 
 -12   1   5       27.78       22.53     12.08 o 
 -11   1   5       96.70       94.10      9.48 o 
 -10   1   5     1413.54     1409.52     19.90 o 
  -9   1   5     3442.90     3315.60     30.11 o 
  -8   1   5     3823.46     3828.33     32.55 o 
  -7   1   5     7658.66     7506.62     55.64 o 
  -6   1   5     3361.02     3130.35     43.30 o 
  -5   1   5     6087.70     5711.31     57.34 o 
  -4   1   5     1144.45     1005.26     16.31 o 
  -3   1   5     3344.11     3155.12     28.14 o 
  -2   1   5     2857.54     2659.00     31.48 o 
  -1   1   5     1173.01     1295.04     12.53 o 
   0   1   5    18578.14    18421.52    124.43 o 
   1   1   5     7803.65     7716.20     55.29 o 
   2   1   5       77.23      114.51      5.75 o 
   3   1   5      566.75      681.69     14.81 o 
   4   1   5      338.38      355.38      8.82 o 
   5   1   5        3.39        5.36      5.48 o 
   6   1   5       38.78       34.96      8.67 o 
   7   1   5      112.91      115.44     10.99 o 
   8   1   5      293.19      321.47     19.55 o 
   9   1   5      116.60      134.14     18.04 o 
 -13   2   5       24.91       12.82     19.57 o 
 -12   2   5        0.20      -11.38     10.17 o 
 -11   2   5      163.59      165.53     14.52 o 
 -10   2   5       16.03       13.10      8.23 o 
  -9   2   5        2.05       -6.78      5.75 o 
  -8   2   5     2011.19     2006.87     20.42 o 
  -7   2   5        1.93       -0.84      4.09 o 
  -6   2   5      416.12      433.32      8.67 o 
  -5   2   5      665.16      565.22     10.85 o 
  -4   2   5      462.77      418.66     30.82 o 
  -3   2   5     1015.88      909.21     11.32 o 
  -2   2   5       10.83        8.04      2.92 o 
  -1   2   5     2445.50     2410.68     17.77 o 
   0   2   5       33.41       48.74      2.98 o 
   1   2   5        0.42       -0.59      2.87 o 
   2   2   5      846.38      828.74     11.05 o 
   3   2   5     1545.08     1586.10     20.68 o 
   4   2   5      300.34      269.70     14.48 o 
   5   2   5       69.22       70.26      6.40 o 
   6   2   5      309.49      302.09     12.02 o 
   7   2   5        0.24       -0.46      8.51 o 
   8   2   5       20.29        8.42      9.74 o 
   9   2   5       12.35       18.38     15.75 o 
 -13   3   5      308.89      308.56     18.01 o 
 -12   3   5      321.41      294.27     18.49 o 
 -11   3   5      699.49      682.71     16.84 o 
 -10   3   5      185.93      196.54     10.52 o 
  -9   3   5     1234.00     1293.17     29.57 o 
  -8   3   5       43.59       41.21      5.11 o 
  -7   3   5      282.53      260.18      8.20 o 
  -6   3   5     1310.34     1189.06     15.12 o 
  -5   3   5      929.37      927.82     30.93 o 
  -4   3   5     6781.75     6711.38     66.16 o 
  -3   3   5        5.18       12.14      3.04 o 
  -2   3   5     1496.42     1336.29     11.60 o 
  -1   3   5     4212.21     3994.65     24.97 o 
   0   3   5      250.63      218.36      5.60 o 
   1   3   5      179.39      157.19      4.03 o 
   2   3   5      268.18      252.64      6.51 o 
   3   3   5        6.60       -0.95      6.53 o 
   4   3   5      492.46      486.00      9.88 o 
   5   3   5      111.67      119.99      7.33 o 
   6   3   5     1012.72     1013.87     21.71 o 
   7   3   5      310.93      315.57     13.53 o 
   8   3   5        1.13        9.44     10.41 o 
   9   3   5      156.37      173.72     16.10 o 
 -13   4   5        0.23        2.10     13.08 o 
 -12   4   5       83.59       83.42     12.11 o 
 -11   4   5      326.35      327.45     13.14 o 
 -10   4   5        1.75       -3.21      7.52 o 
  -9   4   5        3.80        3.15      8.38 o 
  -8   4   5       65.62       60.51      5.82 o 
  -7   4   5       96.78       88.49      5.64 o 
  -6   4   5       28.08       37.26      6.43 o 
  -5   4   5       22.56       24.44      4.99 o 
  -4   4   5      763.35      743.32      9.33 o 
  -3   4   5      410.54      479.96      7.41 o 
  -2   4   5      303.33      268.19      5.93 o 
  -1   4   5      232.03      248.18      5.08 o 
   0   4   5        2.15        1.47      2.28 o 
   1   4   5       57.25       52.42      3.44 o 
   2   4   5      430.45      463.37      7.47 o 
   3   4   5       71.97       84.79      5.46 o 
   4   4   5       29.91       32.70      5.52 o 
   5   4   5       56.01       71.23      8.80 o 
   6   4   5       12.17       12.09      7.60 o 
   7   4   5       34.51       37.80     13.83 o 
   8   4   5        6.30      -16.12     13.22 o 
   9   4   5       35.76       25.20     15.71 o 
 -13   5   5      128.81      150.71     17.72 o 
 -12   5   5      658.54      674.59     23.96 o 
 -11   5   5      776.28      753.21     32.05 o 
 -10   5   5        3.41        8.49      7.47 o 
  -9   5   5      246.52      255.06     10.79 o 
  -8   5   5     1085.86     1049.81     17.25 o 
  -7   5   5       98.07      138.28      7.18 o 
  -6   5   5       47.82       33.88      4.95 o 
  -5   5   5     1396.72     1407.19     21.20 o 
  -4   5   5      694.84      672.99     12.50 o 
  -3   5   5       93.98      128.41      5.88 o 
  -2   5   5      828.93      955.39     11.05 o 
  -1   5   5     3577.17     3440.30     22.57 o 
   0   5   5      300.91      243.43      6.89 o 
   1   5   5      160.36      150.26      4.59 o 
   2   5   5     1266.70     1179.25     11.11 o 
   3   5   5       54.06       60.46      5.85 o 
   4   5   5       17.28       14.35      8.42 o 
   5   5   5     1101.97     1076.03     27.35 o 
   6   5   5      811.63      810.19     22.27 o 
   7   5   5       40.63       29.25     26.99 o 
   8   5   5       33.29       13.29     12.73 o 
   9   5   5       18.09       32.45     14.40 o 
 -13   6   5       50.94       40.70     14.86 o 
 -12   6   5        5.25        5.79     12.61 o 
 -11   6   5       75.61       61.53     12.77 o 
 -10   6   5      260.60      261.16     15.46 o 
  -9   6   5     1036.30     1046.68     18.68 o 
  -8   6   5        0.03        0.59     10.41 o 
  -7   6   5     1411.46     1362.62     24.71 o 
  -6   6   5       20.82       19.18      7.45 o 
  -5   6   5        0.69        4.01      4.16 o 
  -4   6   5      588.83      740.89     10.75 o 
  -3   6   5     1140.25     1175.14     18.47 o 
  -2   6   5     2755.20     2960.25     27.27 o 
  -1   6   5      721.59      662.40      8.52 o 
   0   6   5      683.87      751.28      8.26 o 
   1   6   5      333.52      371.18      6.29 o 
   2   6   5        0.76       -2.77      3.74 o 
   3   6   5     1446.59     1495.79     17.73 o 
   4   6   5       99.21      112.88     11.24 o 
   5   6   5       54.21       55.19     14.73 o 
   6   6   5       65.41       47.15     21.71 o 
   7   6   5       58.39       60.74     12.84 o 
   8   6   5      289.99      288.02     18.38 o 
   9   6   5      101.11      111.85     16.46 o 
 -12   7   5      412.39      408.84     20.25 o 
 -11   7   5      223.89      215.74     16.04 o 
 -10   7   5      989.70      920.66     23.54 o 
  -9   7   5      134.07      138.63     17.77 o 
  -8   7   5      665.45      690.58     19.71 o 
  -7   7   5     3590.39     3574.68     39.32 o 
  -6   7   5     1509.57     1524.19     16.97 o 
  -5   7   5     2543.67     2386.58     22.49 o 
  -4   7   5        4.93        4.72      3.51 o 
  -3   7   5     3220.94     3127.59     39.12 o 
  -2   7   5      517.42      492.24     11.84 o 
  -1   7   5      143.25      120.61      4.89 o 
   0   7   5     1516.98     1418.73     13.85 o 
   1   7   5        3.77       15.61      3.72 o 
   2   7   5     1037.93      966.97     17.00 o 
   3   7   5     1021.08     1080.52     15.80 o 
   4   7   5      303.71      318.70     16.27 o 
   5   7   5      392.91      390.00     17.18 o 
   6   7   5       36.16       43.06     12.18 o 
   7   7   5      128.77      159.84     14.07 o 
   8   7   5       11.49       21.12     13.71 o 
 -12   8   5        1.46        7.41     13.83 o 
 -11   8   5      134.72      136.41     15.08 o 
 -10   8   5        2.58      -10.37     17.88 o 
  -9   8   5        0.09       17.18     11.01 o 
  -8   8   5      216.57      215.57     23.39 o 
  -7   8   5      163.48      143.71      9.43 o 
  -6   8   5        2.65        5.41      6.35 o 
  -5   8   5      189.40      187.90      7.13 o 
  -4   8   5      132.39      137.82      5.13 o 
  -3   8   5      783.96      877.00     10.49 o 
  -2   8   5      112.44      127.38      5.13 o 
  -1   8   5      285.08      277.89      6.82 o 
   0   8   5      251.53      249.48      8.95 o 
   1   8   5     1441.00     1458.42     17.11 o 
   2   8   5      645.61      682.45     12.98 o 
   3   8   5       99.85      109.58      7.21 o 
   4   8   5      248.59      253.95     15.45 o 
   5   8   5       10.93       -2.46     10.68 o 
   6   8   5       13.98        0.82     11.55 o 
   7   8   5        9.68       26.61     13.26 o 
   8   8   5       19.42       20.85     14.20 o 
 -12   9   5      164.32      124.69     20.13 o 
 -11   9   5      860.36      852.12     26.13 o 
 -10   9   5      101.68      123.45     14.51 o 
  -9   9   5      255.27      281.95     14.86 o 
  -8   9   5      688.34      687.65     18.18 o 
  -7   9   5       97.58       99.55     20.02 o 
  -6   9   5     2787.92     2663.22     32.12 o 
  -5   9   5     1418.14     1342.99     20.67 o 
  -4   9   5     4176.93     3961.57     32.40 o 
  -3   9   5     1567.47     1642.55     14.38 o 
  -2   9   5      580.57      583.82      8.23 o 
  -1   9   5     1348.08     1265.54     21.22 o 
   0   9   5      373.16      388.37      8.77 o 
   1   9   5      225.99      224.25      8.80 o 
   2   9   5      566.79      528.63     19.89 o 
   3   9   5     1998.94     1998.79     23.80 o 
   4   9   5      332.65      340.38     11.67 o 
   5   9   5        3.56       -2.31      9.37 o 
   6   9   5      108.81      144.23     15.02 o 
   7   9   5      151.53      166.75     16.47 o 
   8   9   5      250.32      247.98     19.02 o 
 -11  10   5      188.84      156.55     14.67 o 
 -10  10   5        5.13        8.62     10.36 o 
  -9  10   5       87.60       81.19     13.33 o 
  -8  10   5        1.17       -0.41      9.17 o 
  -7  10   5      933.33      921.36     19.65 o 
  -6  10   5        2.66        4.65      9.95 o 
  -5  10   5      983.40     1002.29     23.27 o 
  -4  10   5      136.35      153.60      6.68 o 
  -3  10   5        8.50        7.81      4.31 o 
  -2  10   5       48.28       59.72      5.06 o 
  -1  10   5        3.50        9.04      5.53 o 
   0  10   5      416.81      418.40      9.92 o 
   1  10   5      460.01      500.33     11.98 o 
   2  10   5       27.07       31.58      7.71 o 
   3  10   5      102.08      109.72      8.84 o 
   4  10   5      128.46      125.75      9.14 o 
   5  10   5      325.34      311.50     14.18 o 
   6  10   5       24.37       23.84     12.79 o 
   7  10   5       34.22       37.55     14.81 o 
 -11  11   5        1.39       11.04     14.31 o 
 -10  11   5      402.01      365.46     19.67 o 
  -9  11   5      218.29      188.73     15.57 o 
  -8  11   5       90.97       88.83     11.08 o 
  -7  11   5     1920.67     1841.75     27.60 o 
  -6  11   5      741.44      737.76     16.95 o 
  -5  11   5       87.55       72.62      9.56 o 
  -4  11   5      147.34      146.51      8.45 o 
  -3  11   5      442.23      423.05      9.37 o 
  -2  11   5      307.87      293.98      8.01 o 
  -1  11   5        3.92        8.00      5.75 o 
   0  11   5      209.68      203.34      8.81 o 
   1  11   5      639.74      696.65     13.83 o 
   2  11   5       20.45       11.83      7.34 o 
   3  11   5       43.21       35.08      8.54 o 
   4  11   5      268.00      272.02     11.16 o 
   5  11   5       50.07       47.17     10.92 o 
   6  11   5       24.30        7.11     13.13 o 
   7  11   5      138.07      129.95     17.02 o 
 -10  12   5       11.80       22.08     14.06 o 
  -9  12   5       76.40       55.41     11.76 o 
  -8  12   5      215.04      184.32     13.20 o 
  -7  12   5       17.04       36.25     10.19 o 
  -6  12   5        5.20        7.87      9.62 o 
  -5  12   5        0.03        2.96     13.10 o 
  -4  12   5      203.89      172.93      9.28 o 
  -3  12   5      255.79      248.38      9.44 o 
  -2  12   5      666.61      675.61     13.32 o 
  -1  12   5       47.66       52.90      6.45 o 
   0  12   5      623.78      616.43     14.71 o 
   1  12   5      430.73      413.40     15.19 o 
   2  12   5       40.77       56.92      8.49 o 
   3  12   5       43.50       43.79      8.67 o 
   4  12   5        9.60        0.24      8.39 o 
   5  12   5        0.39       -9.71      9.82 o 
   6  12   5       52.51       47.09     14.65 o 
 -10  13   5       42.08       46.37     15.21 o 
  -9  13   5      207.55      195.49     18.76 o 
  -8  13   5      669.25      649.43     24.19 o 
  -7  13   5      511.64      502.74     31.87 o 
  -6  13   5      586.33      572.94     17.51 o 
  -5  13   5      163.53      178.96     12.88 o 
  -4  13   5      458.33      447.07     15.34 o 
  -3  13   5      169.84      190.56     12.45 o 
  -2  13   5     1053.19      957.37     15.71 o 
  -1  13   5      136.51      138.82     10.91 o 
   0  13   5      205.85      216.92      9.74 o 
   1  13   5      497.89      558.15     14.16 o 
   2  13   5      150.02      154.07     10.19 o 
   3  13   5      223.80      225.31     24.97 o 
   4  13   5      107.29       88.53     10.60 o 
   5  13   5       15.99       11.82     11.08 o 
   6  13   5        1.52       -5.14     13.94 o 
  -9  14   5        0.21      -11.72     11.90 o 
  -8  14   5       35.45       32.45     25.04 o 
  -7  14   5        1.96        7.95     10.69 o 
  -6  14   5      157.77      139.32     12.49 o 
  -5  14   5      163.05      162.71     12.52 o 
  -4  14   5       90.65       91.02     14.93 o 
  -3  14   5       20.78       19.35      9.56 o 
  -2  14   5       40.28       45.39      9.50 o 
  -1  14   5     2341.68     2393.70     44.86 o 
   0  14   5       90.73      108.55     10.70 o 
   1  14   5      910.23      910.62     17.54 o 
   2  14   5       23.98       26.59      9.25 o 
   3  14   5        1.94       -1.18      8.89 o 
   4  14   5       64.75       58.79     10.79 o 
   5  14   5      247.03      213.33     16.07 o 
  -8  15   5       78.13       63.85     16.53 o 
  -7  15   5      161.25      153.96     15.40 o 
  -6  15   5      315.31      356.88     31.47 o 
  -5  15   5      282.19      270.05     14.91 o 
  -4  15   5      904.63      866.50     21.06 o 
  -3  15   5      101.14      100.71     12.18 o 
  -2  15   5      127.56      123.07     17.24 o 
  -1  15   5      789.88      828.76     19.97 o 
   0  15   5      151.51      147.53     12.37 o 
   1  15   5      196.91      213.15     13.43 o 
   2  15   5      494.13      509.09     17.94 o 
   3  15   5      594.47      617.99     17.55 o 
   4  15   5       93.83      103.23     12.03 o 
  -7  16   5        2.02        9.67     12.42 o 
  -6  16   5       17.40       33.60     12.41 o 
  -5  16   5       31.11       45.81     16.79 o 
  -4  16   5       88.97       77.94     12.96 o 
  -3  16   5        9.83        1.66     28.34 o 
  -2  16   5       73.21       84.15     16.48 o 
  -1  16   5      167.43      148.27     19.91 o 
   0  16   5       37.66        4.34     10.43 o 
   1  16   5       85.92       96.81     18.11 o 
   2  16   5        6.14        1.32     11.82 o 
   3  16   5       20.51       15.85     13.33 o 
  -6  17   5       38.34       47.95     13.26 o 
  -5  17   5       84.42       81.14     13.49 o 
  -4  17   5      188.60      227.66     22.65 o 
  -3  17   5      134.11      129.40     18.65 o 
  -2  17   5      101.50       80.33     18.78 o 
  -1  17   5       79.35       66.54     17.60 o 
   0  17   5       85.07       84.55     19.46 o 
   1  17   5       22.51       37.46     14.01 o 
   2  17   5      131.37      145.72     18.49 o 
  -4  18   5       23.54       25.60     18.15 o 
  -3  18   5       53.27       50.35     18.56 o 
  -2  18   5       11.03        7.93     19.53 o 
  -1  18   5        2.65      -17.26     17.19 o 
   0  18   5       14.91        6.86     18.13 o 
 -14   0   6      389.73      298.94     29.24 o 
 -13   0   6      684.32      686.72     35.09 o 
 -12   0   6       13.40       23.17     16.87 o 
 -11   0   6     1028.61      940.05     42.85 o 
 -10   0   6     2045.80     1811.13     30.04 o 
  -9   0   6     2907.43     2791.09     37.73 o 
  -8   0   6      545.67      609.43     33.63 o 
  -7   0   6      262.91      236.63     12.82 o 
  -6   0   6     1137.13     1090.93     23.84 o 
  -5   0   6      414.85      317.61     12.37 o 
  -4   0   6       29.41       15.97      6.30 o 
  -3   0   6     1387.95     1607.11     28.34 o 
  -2   0   6      693.23      752.23     13.26 o 
  -1   0   6     1190.60     1214.63     33.63 o 
   0   0   6     2233.34     2183.07     27.59 o 
   1   0   6    19411.30    19175.90    217.51 o 
   2   0   6     2333.74     1998.43     27.48 o 
   3   0   6      563.28      648.82     15.77 o 
   4   0   6     1481.34     1420.90     24.45 o 
   5   0   6     1007.49      935.11     32.50 o 
   6   0   6     1121.20     1092.77     23.13 o 
   7   0   6      430.64      364.17     27.22 o 
   8   0   6      191.23      140.36     24.29 o 
   9   0   6        7.99      -20.24     22.27 o 
 -14   1   6       54.98       41.26     15.82 o 
 -13   1   6       17.93       24.19     13.95 o 
 -12   1   6       17.25       20.55      9.81 o 
 -11   1   6      144.43      127.77     10.45 o 
 -10   1   6        2.82        2.57      5.64 o 
  -9   1   6      158.68      181.46      8.36 o 
  -8   1   6     2330.10     2418.04     25.36 o 
  -7   1   6      330.60      384.38     10.85 o 
  -6   1   6     1254.14     1382.00     19.60 o 
  -5   1   6     4063.16     4110.74     55.56 o 
  -4   1   6     1836.83     1959.40     32.76 o 
  -3   1   6     1097.14     1098.39     11.62 o 
  -2   1   6       22.87       29.02      3.08 o 
  -1   1   6       48.39       42.54      3.49 o 
   0   1   6     1244.68     1118.18     12.37 o 
   1   1   6     2730.32     2896.00     24.72 o 
   2   1   6     4665.22     4802.21     37.93 o 
   3   1   6      612.22      640.23     10.72 o 
   4   1   6        1.29        8.82      5.19 o 
   5   1   6      211.55      205.64     10.45 o 
   6   1   6       27.61       29.19      7.52 o 
   7   1   6       30.46       28.15     10.28 o 
   8   1   6        6.24        4.93     14.71 o 
   9   1   6        1.04       -3.50     26.43 o 
 -13   2   6      312.89      376.57     20.10 o 
 -12   2   6      460.72      464.34     15.47 o 
 -11   2   6     1350.43     1344.10     22.30 o 
 -10   2   6      438.53      476.34     11.49 o 
  -9   2   6      872.77      836.37     13.33 o 
  -8   2   6     4139.69     4135.75     34.63 o 
  -7   2   6     1733.65     1754.92     22.00 o 
  -6   2   6      955.54      860.98     14.76 o 
  -5   2   6      804.02      712.29     12.80 o 
  -4   2   6     2491.78     2246.61     22.36 o 
  -3   2   6     2474.93     2323.47     19.93 o 
  -2   2   6        7.01       18.07      2.98 o 
  -1   2   6     2715.93     2591.70     18.63 o 
   0   2   6     5861.26     5876.40     39.04 o 
   1   2   6     2850.55     2767.53     20.96 o 
   2   2   6      463.02      482.21      8.89 o 
   3   2   6      583.22      544.62     12.17 o 
   4   2   6     1074.57     1068.22     14.72 o 
   5   2   6     1012.99     1061.85     15.53 o 
   6   2   6      663.17      680.15     17.01 o 
   7   2   6      129.94      145.17     11.37 o 
   8   2   6       91.66       97.02     13.22 o 
   9   2   6       72.39       54.21     25.42 o 
 -13   3   6        0.58        6.23     11.04 o 
 -12   3   6      167.98      149.03     11.55 o 
 -11   3   6        0.02       -2.20      8.07 o 
 -10   3   6      199.31      199.26     10.64 o 
  -9   3   6        1.16        4.60      6.88 o 
  -8   3   6       10.08        8.65      5.95 o 
  -7   3   6      370.15      410.47      9.54 o 
  -6   3   6        2.03        7.59      5.30 o 
  -5   3   6      525.47      481.34     20.13 o 
  -4   3   6        0.07        1.40      3.37 o 
  -3   3   6      498.89      527.11      7.91 o 
  -2   3   6      108.18      116.08      4.63 o 
  -1   3   6       38.01       44.71      2.94 o 
   0   3   6     1078.32     1029.83      9.93 o 
   1   3   6      510.16      548.53      7.11 o 
   2   3   6       71.42       72.24      5.22 o 
   3   3   6      352.97      359.50      9.02 o 
   4   3   6      108.72      106.39      7.95 o 
   5   3   6        6.57       15.23      9.16 o 
   6   3   6        0.35        8.73      8.90 o 
   7   3   6        0.32        3.98      9.47 o 
   8   3   6        0.02        4.81     12.35 o 
   9   3   6       59.60       67.26     26.54 o 
 -13   4   6      934.72      918.18     40.94 o 
 -12   4   6      800.95      798.73     30.32 o 
 -11   4   6      188.25      182.01     11.18 o 
 -10   4   6     3521.88     3540.35     42.39 o 
  -9   4   6     1084.95     1103.95     22.27 o 
  -8   4   6     3896.52     3757.30     37.03 o 
  -7   4   6      943.66      851.07     13.43 o 
  -6   4   6     1471.77     1183.03     18.20 o 
  -5   4   6     4171.33     4293.53     67.26 o 
  -4   4   6      968.54      935.13     11.25 o 
  -3   4   6     6071.94     6155.17     45.67 o 
  -2   4   6     5959.74     5709.47     38.30 o 
  -1   4   6     6180.80     5943.78     36.32 o 
   0   4   6      503.74      489.19      6.58 o 
   1   4   6     1606.96     1551.65     12.96 o 
   2   4   6      750.07      743.61      9.00 o 
   3   4   6      397.94      363.98     11.48 o 
   4   4   6       24.51       34.52      6.21 o 
   5   4   6     1139.15     1182.18     42.61 o 
   6   4   6     1075.40     1046.22     25.90 o 
   7   4   6      145.67      200.75     15.16 o 
   8   4   6       11.01       18.12     13.31 o 
 -13   5   6        1.92        4.03     13.26 o 
 -12   5   6       11.94       15.90     23.39 o 
 -11   5   6      702.54      689.81     17.61 o 
 -10   5   6      108.61      125.25     10.28 o 
  -9   5   6      280.96      258.60     11.21 o 
  -8   5   6      368.63      376.32     11.15 o 
  -7   5   6      207.40      189.55      7.96 o 
  -6   5   6      288.56      247.60      9.71 o 
  -5   5   6     1878.38     1879.87     21.29 o 
  -4   5   6      435.83      431.29      8.09 o 
  -3   5   6       68.94       71.29      4.52 o 
  -2   5   6      202.81      250.22      6.72 o 
  -1   5   6      606.09      573.06      8.47 o 
   0   5   6      416.42      455.61      8.28 o 
   1   5   6      418.54      422.36      6.97 o 
   2   5   6      335.54      336.09      6.83 o 
   3   5   6      456.25      470.18     11.77 o 
   4   5   6      167.36      166.26      9.88 o 
   5   5   6        0.08      -11.27     10.03 o 
   6   5   6        0.06       -9.49     10.57 o 
   7   5   6       19.96       25.43     12.31 o 
   8   5   6       66.20       67.64     16.33 o 
 -13   6   6      306.39      331.15     19.53 o 
 -12   6   6      539.23      486.31     44.76 o 
 -11   6   6      820.20      797.28    107.63 o 
 -10   6   6      219.31      220.05     13.96 o 
  -9   6   6     2243.14     2279.08     28.83 o 
  -8   6   6     1928.43     1891.89     32.28 o 
  -7   6   6      688.34      624.89     12.73 o 
  -6   6   6     1325.78     1363.69     15.96 o 
  -5   6   6      522.78      520.67     10.98 o 
  -4   6   6     1881.29     1895.72     18.65 o 
  -3   6   6      910.67      788.34     13.07 o 
  -2   6   6     1754.93     1845.13     16.18 o 
  -1   6   6     3114.11     3050.22     21.28 o 
   0   6   6     2829.00     2657.69     19.28 o 
   1   6   6       13.04       11.88      3.77 o 
   2   6   6      200.77      214.35      7.46 o 
   3   6   6      619.85      679.74     17.48 o 
   4   6   6     1178.85     1183.00     25.32 o 
   5   6   6      964.09      996.58     24.42 o 
   6   6   6      208.90      196.19     44.31 o 
   7   6   6      233.31      236.60     26.54 o 
   8   6   6      234.29      219.34     17.96 o 
 -13   7   6       36.49       39.82     15.02 o 
 -12   7   6       26.44       19.36     13.16 o 
 -11   7   6      410.28      391.70     18.95 o 
 -10   7   6       73.34       67.02     12.29 o 
  -9   7   6      365.03      310.16     21.03 o 
  -8   7   6      542.03      576.26     17.26 o 
  -7   7   6        7.05        5.42      7.77 o 
  -6   7   6      482.22      485.26     10.77 o 
  -5   7   6      104.36      100.26      4.96 o 
  -4   7   6      623.78      683.60     13.86 o 
  -3   7   6       58.99       62.40      4.83 o 
  -2   7   6      716.96      765.46     10.03 o 
  -1   7   6      587.67      606.79     10.18 o 
   0   7   6       17.35       23.72      3.90 o 
   1   7   6      121.32      124.14      5.21 o 
   2   7   6       11.49       12.51      5.54 o 
   3   7   6        6.72       -9.28      6.58 o 
   4   7   6        1.64       -0.64     10.68 o 
   5   7   6       18.12       28.96     11.92 o 
   6   7   6       39.93       47.76     12.81 o 
   7   7   6      166.82      160.97     21.03 o 
   8   7   6        0.22      -14.20     13.85 o 
 -12   8   6      329.80      297.16     18.83 o 
 -11   8   6     1325.52     1220.16     59.72 o 
 -10   8   6      484.67      503.83     20.06 o 
  -9   8   6      194.95      249.24     27.89 o 
  -8   8   6      584.86      554.59     18.77 o 
  -7   8   6     2839.53     2815.98     38.18 o 
  -6   8   6     1294.36     1387.61     16.86 o 
  -5   8   6      939.87      907.02     11.52 o 
  -4   8   6     1823.96     1865.64     17.18 o 
  -3   8   6      863.19      825.94     13.70 o 
  -2   8   6     2252.59     2377.29     20.32 o 
  -1   8   6       17.98       19.58      4.72 o 
   0   8   6       16.39       29.75      4.60 o 
   1   8   6       15.42       22.47      5.45 o 
   2   8   6     1036.60      977.24     15.88 o 
   3   8   6      402.13      421.16     15.32 o 
   4   8   6      764.48      781.11     21.84 o 
   5   8   6       48.58       45.42     10.58 o 
   6   8   6      369.68      348.31     26.43 o 
   7   8   6      250.71      177.34     31.72 o 
 -12   9   6        0.38       13.10     14.41 o 
 -11   9   6        0.78       12.58     18.11 o 
 -10   9   6       39.32       34.87     12.38 o 
  -9   9   6     1035.65      923.02     60.96 o 
  -8   9   6       46.23       51.55      9.70 o 
  -7   9   6      314.59      334.31     18.91 o 
  -6   9   6       47.97       43.54      7.58 o 
  -5   9   6      208.61      214.68      6.69 o 
  -4   9   6      485.43      469.60     12.17 o 
  -3   9   6       67.55       82.57      5.00 o 
  -2   9   6      711.52      634.85     10.92 o 
  -1   9   6      193.11      187.69      6.70 o 
   0   9   6      622.73      678.66     10.57 o 
   1   9   6      540.10      497.34     11.09 o 
   2   9   6        8.43       10.78      7.41 o 
   3   9   6       19.92       24.12      7.85 o 
   4   9   6        0.76        0.68     10.69 o 
   5   9   6        1.66       -7.80     12.48 o 
   6   9   6       23.18       28.56     13.00 o 
   7   9   6        0.86        1.13     13.99 o 
 -12  10   6      419.82      441.21     22.58 o 
 -11  10   6      299.56      285.15     18.72 o 
 -10  10   6      892.82      884.82     34.64 o 
  -9  10   6      190.86      225.38     19.46 o 
  -8  10   6     1184.00     1220.42     23.08 o 
  -7  10   6     1228.93     1369.83     49.04 o 
  -6  10   6     1113.99     1028.33     19.61 o 
  -5  10   6      811.29      792.18     24.33 o 
  -4  10   6     1312.25     1221.19     14.02 o 
  -3  10   6      997.21     1037.33     11.89 o 
  -2  10   6      339.72      329.29      8.23 o 
  -1  10   6      792.95      764.55     11.64 o 
   0  10   6      312.93      323.21      8.61 o 
   1  10   6     1465.71     1377.10     21.88 o 
   2  10   6       91.11       96.34     10.68 o 
   3  10   6      405.14      394.59     16.53 o 
   4  10   6      236.42      246.02     15.65 o 
   5  10   6        6.98        4.73     12.37 o 
   6  10   6       16.42       24.83     13.78 o 
   7  10   6      128.86      133.59     16.92 o 
 -11  11   6        8.12        7.06     14.02 o 
 -10  11   6      261.71      212.45     17.07 o 
  -9  11   6        0.22        0.57     12.37 o 
  -8  11   6       39.12       34.18     10.28 o 
  -7  11   6       85.05      103.89     10.88 o 
  -6  11   6       74.63       67.76      9.72 o 
  -5  11   6      457.26      489.15     14.66 o 
  -4  11   6      347.27      359.96      9.22 o 
  -3  11   6      372.95      326.86      9.15 o 
  -2  11   6      108.90      128.96      6.99 o 
  -1  11   6       32.43       26.02      6.19 o 
   0  11   6      208.25      218.17      9.49 o 
   1  11   6       75.21       85.48     10.26 o 
   2  11   6      131.21      110.37     11.69 o 
   3  11   6      140.51      130.59     15.58 o 
   4  11   6       51.88       48.01     12.70 o 
   5  11   6      262.13      253.48     16.08 o 
   6  11   6       73.51       79.42     15.46 o 
 -11  12   6       38.01       49.48     15.62 o 
 -10  12   6      127.50      106.67     15.80 o 
  -9  12   6      934.55      902.50     22.15 o 
  -8  12   6      794.50      843.11     20.50 o 
  -7  12   6     3166.59     3026.33     45.77 o 
  -6  12   6      906.28      933.96     20.20 o 
  -5  12   6      476.90      413.70     13.51 o 
  -4  12   6      340.74      306.17     15.42 o 
  -3  12   6        6.37        2.91      6.84 o 
  -2  12   6     3688.57     3686.45     39.88 o 
  -1  12   6     1126.16     1131.83     18.73 o 
   0  12   6     4832.59     4840.26     50.63 o 
   1  12   6      120.87      138.80      9.46 o 
   2  12   6     1141.08     1175.29     18.98 o 
   3  12   6      303.53      306.26     12.70 o 
   4  12   6        3.45        4.26      9.90 o 
   5  12   6       44.83       47.01     14.11 o 
   6  12   6        1.34       21.42     14.75 o 
 -10  13   6       19.46       23.86     23.96 o 
  -9  13   6        2.62        8.52     11.47 o 
  -8  13   6       14.55       -0.21     10.44 o 
  -7  13   6        5.81        3.61     10.87 o 
  -6  13   6       12.49        3.23     12.32 o 
  -5  13   6      326.71      310.84     16.16 o 
  -4  13   6       24.34       12.24      9.35 o 
  -3  13   6       30.44       36.52     10.39 o 
  -2  13   6      859.37      818.78     15.38 o 
  -1  13   6        4.35       -2.13      8.72 o 
   0  13   6       48.70       34.84      8.53 o 
   1  13   6      105.08      108.75      9.85 o 
   2  13   6       25.55       21.75      9.62 o 
   3  13   6        4.87       24.34      9.42 o 
   4  13   6       12.22       13.40     20.92 o 
   5  13   6       10.24        2.99     14.00 o 
  -9  14   6      168.10      166.33     14.73 o 
  -8  14   6      552.14      576.21     19.16 o 
  -7  14   6      107.28       92.90     15.82 o 
  -6  14   6      349.38      289.37     14.99 o 
  -5  14   6      127.86      133.68     12.21 o 
  -4  14   6       94.30      110.65     12.08 o 
  -3  14   6      406.05      403.78     15.06 o 
  -2  14   6      473.12      453.64     14.86 o 
  -1  14   6     1013.70      996.62     21.16 o 
   0  14   6      201.83      244.17     24.36 o 
   1  14   6      235.83      242.74     11.44 o 
   2  14   6      684.39      736.89     17.62 o 
   3  14   6       65.16       60.85     10.96 o 
   4  14   6       33.86       50.25     14.37 o 
  -8  15   6       89.34       49.29     16.10 o 
  -7  15   6       33.08       37.94     12.26 o 
  -6  15   6       10.90       11.47     11.23 o 
  -5  15   6      216.49      223.75     15.06 o 
  -4  15   6       66.26       56.07     11.86 o 
  -3  15   6      125.20      123.62     12.81 o 
  -2  15   6        0.48       10.30     13.88 o 
  -1  15   6        7.44        8.30     11.14 o 
   0  15   6       24.80       30.10     11.08 o 
   1  15   6       64.10       52.96     11.78 o 
   2  15   6      285.38      278.50     15.16 o 
   3  15   6       57.70       66.99     13.56 o 
   4  15   6        0.12       15.46     14.97 o 
  -7  16   6       15.44        7.88     12.67 o 
  -6  16   6      354.05      390.03     17.67 o 
  -5  16   6       19.73       21.61     11.91 o 
  -4  16   6      454.12      433.03     18.56 o 
  -3  16   6      248.94      247.64     37.90 o 
  -2  16   6       74.41       91.27     16.73 o 
  -1  16   6      187.90      186.13     19.75 o 
   0  16   6       11.20        1.53     11.51 o 
   1  16   6      110.36      103.99     14.30 o 
   2  16   6        1.93        2.52     11.71 o 
  -6  17   6      113.58      113.66     14.53 o 
  -5  17   6       87.01       63.46     14.36 o 
  -4  17   6        7.87       20.62     16.91 o 
  -3  17   6      154.49      152.47     26.32 o 
  -2  17   6       41.31       18.88     16.72 o 
  -1  17   6       34.00       29.07     16.87 o 
   0  17   6        2.23       -4.13     11.71 o 
   1  17   6      146.13      143.68     16.00 o 
  -2  18   6       89.94      124.18     22.07 o 
 -14   1   7      442.14      458.82     22.90 o 
 -13   1   7      444.98      433.64     20.59 o 
 -12   1   7       98.75       88.72     10.14 o 
 -11   1   7       99.65       97.81      8.41 o 
 -10   1   7      939.45      911.50     14.85 o 
  -9   1   7     4615.38     4428.31     37.73 o 
  -8   1   7     2431.52     2211.20     29.66 o 
  -7   1   7     2687.96     2633.34     32.52 o 
  -6   1   7     1996.26     1770.30     39.59 o 
  -5   1   7     1381.95     1676.51     36.21 o 
  -4   1   7      581.83      445.26    130.71 o 
  -3   1   7      113.85       80.50      4.64 o 
  -2   1   7     1173.77     1123.25     12.49 o 
  -1   1   7     1488.96     1331.36     24.32 o 
   0   1   7     3074.23     3196.55     99.77 o 
   1   1   7    11889.42    11784.30     83.63 o 
   2   1   7      148.29      136.74      6.38 o 
   3   1   7      113.95      119.30      6.75 o 
   4   1   7      643.80      670.09     12.64 o 
   5   1   7      486.51      554.22     12.99 o 
   6   1   7      266.31      288.94     13.37 o 
   7   1   7       34.66       44.26     11.78 o 
   8   1   7       65.07       34.53     16.38 o 
 -14   2   7       53.87       40.27     15.48 o 
 -13   2   7       36.30       37.01     11.31 o 
 -12   2   7        8.72        8.56      9.91 o 
 -11   2   7        8.49       12.32      8.17 o 
 -10   2   7      367.15      372.97     10.39 o 
  -9   2   7      523.00      497.11     14.25 o 
  -8   2   7      149.77      145.85      7.54 o 
  -7   2   7       39.71       18.31      6.56 o 
  -6   2   7     1113.06     1183.17     18.42 o 
  -5   2   7     7226.13     7571.77     75.71 o 
  -4   2   7     1076.56     1100.70     17.47 o 
  -3   2   7      123.14       95.70      5.06 o 
  -2   2   7      318.88      360.93     10.09 o 
  -1   2   7     1776.67     1895.23     12.94 o 
   0   2   7     1186.89     1159.82     13.48 o 
   1   2   7     8017.81     8343.03     61.32 o 
   2   2   7      148.90      156.85     11.68 o 
   3   2   7       82.20       81.42      6.58 o 
   4   2   7      171.59      172.82      8.67 o 
   5   2   7       34.47       30.65      7.03 o 
   6   2   7      290.51      288.65     18.41 o 
   7   2   7        2.93        7.35     10.49 o 
   8   2   7      162.59      183.86     27.89 o 
 -14   3   7       83.08       91.19     26.09 o 
 -13   3   7       49.00       63.46     15.74 o 
 -12   3   7       77.45       75.16     10.19 o 
 -11   3   7       55.49       65.50     11.99 o 
 -10   3   7      480.02      504.56     14.78 o 
  -9   3   7       18.25       15.72      6.17 o 
  -8   3   7      805.07      795.38     18.66 o 
  -7   3   7       13.88       38.46      7.01 o 
  -6   3   7      325.70      460.09     13.61 o 
  -5   3   7     5898.34     5860.42     60.67 o 
  -4   3   7      407.44      353.18      8.31 o 
  -3   3   7     2077.99     2036.67     16.89 o 
  -2   3   7      357.12      328.10      6.27 o 
  -1   3   7      389.32      408.20      6.09 o 
   0   3   7      728.52      694.25      7.25 o 
   1   3   7      181.42      192.11      8.01 o 
   2   3   7     1319.55     1372.60     16.06 o 
   3   3   7     1037.87      985.57     13.78 o 
   4   3   7        9.14       13.47      6.28 o 
   5   3   7      205.51      223.61     11.44 o 
   6   3   7      196.25      207.74     12.71 o 
   7   3   7        1.87       -0.27     20.02 o 
   8   3   7        0.77      -15.40     14.06 o 
 -13   4   7       56.72       43.51     11.69 o 
 -12   4   7       61.78       71.24     11.28 o 
 -11   4   7       87.96       98.24     11.86 o 
 -10   4   7       12.80       12.79      7.10 o 
  -9   4   7     3144.34     3120.25     33.39 o 
  -8   4   7        5.33       -0.72      5.97 o 
  -7   4   7        6.89        4.53      6.48 o 
  -6   4   7       31.06       44.99      8.88 o 
  -5   4   7      477.99      488.08      9.89 o 
  -4   4   7       99.17      121.28      6.88 o 
  -3   4   7     1833.04     1937.99     20.06 o 
  -2   4   7      202.84      223.52      5.70 o 
  -1   4   7      742.23      782.40     14.75 o 
   0   4   7      851.83      834.49      9.06 o 
   1   4   7      314.33      359.04      6.87 o 
   2   4   7       29.70       26.57      5.44 o 
   3   4   7       14.27        7.11      5.84 o 
   4   4   7       89.71       91.94      9.36 o 
   5   4   7        0.77       -2.37      8.14 o 
   6   4   7       65.43       76.19     11.29 o 
   7   4   7       23.87       19.00     12.93 o 
   8   4   7        2.70      -12.88     13.61 o 
 -13   5   7       91.94      129.42     19.34 o 
 -12   5   7        9.38       11.42     12.13 o 
 -11   5   7      182.57      213.29     12.32 o 
 -10   5   7        5.48        6.01      9.19 o 
  -9   5   7      656.63      760.43     42.40 o 
  -8   5   7      704.83      682.88     13.73 o 
  -7   5   7        5.51        4.72      5.72 o 
  -6   5   7      351.27      313.62     10.16 o 
  -5   5   7     1199.56     1158.01     13.67 o 
  -4   5   7     7462.05     7726.40     57.16 o 
  -3   5   7     3149.84     3088.61     26.46 o 
  -2   5   7      990.46      966.99     10.87 o 
  -1   5   7     1183.64     1126.84     11.79 o 
   0   5   7       27.15       27.69      3.85 o 
   1   5   7      598.23      579.75      8.21 o 
   2   5   7     1194.55     1207.55     15.10 o 
   3   5   7       35.38       38.39      6.27 o 
   4   5   7      421.54      435.86     13.10 o 
   5   5   7      298.63      321.85     16.48 o 
   6   5   7       54.02       61.23     12.84 o 
   7   5   7       30.35       31.45     13.40 o 
   8   5   7        1.65      -13.56     14.08 o 
 -13   6   7       12.88       -0.32     13.70 o 
 -12   6   7       59.51       57.03     15.01 o 
 -11   6   7      324.91      335.99     17.30 o 
 -10   6   7      285.98      275.72     19.60 o 
  -9   6   7     2281.69     2256.16     93.68 o 
  -8   6   7      890.81      950.53     39.70 o 
  -7   6   7     1265.05     1294.45     28.80 o 
  -6   6   7       26.90       23.51      5.80 o 
  -5   6   7      121.99      112.32      5.96 o 
  -4   6   7        3.35        2.77      4.93 o 
  -3   6   7      744.70      776.30     11.12 o 
  -2   6   7     5609.48     5897.33     40.87 o 
  -1   6   7      147.08      163.70      5.28 o 
   0   6   7       56.14       59.21      4.10 o 
   1   6   7       74.89       87.50      4.88 o 
   2   6   7       15.24        7.76      4.80 o 
   3   6   7      138.39      141.92     12.27 o 
   4   6   7      261.39      258.16     18.89 o 
   5   6   7       24.19        9.14     11.06 o 
   6   6   7        0.01        5.49     12.14 o 
   7   6   7       54.93       50.14     14.25 o 
 -13   7   7       93.17      105.44     16.49 o 
 -12   7   7      150.90      160.82     16.10 o 
 -11   7   7     1747.04     1638.77     33.18 o 
 -10   7   7       45.77       58.21     12.01 o 
  -9   7   7       50.12       72.15     22.94 o 
  -8   7   7     1315.67     1342.46     28.68 o 
  -7   7   7       42.72       38.35      6.20 o 
  -6   7   7     1577.80     1553.91     17.85 o 
  -5   7   7       86.58       69.91      5.75 o 
  -4   7   7     2283.73     2254.07     21.79 o 
  -3   7   7     2785.72     2711.80     24.88 o 
  -2   7   7     1238.71     1191.41     13.07 o 
  -1   7   7     5972.44     5877.66     41.35 o 
   0   7   7      372.35      359.16      7.41 o 
   1   7   7       24.43       17.56      4.27 o 
   2   7   7      429.99      430.33     20.92 o 
   3   7   7      562.98      596.17     34.98 o 
   4   7   7      229.12      260.42     15.24 o 
   5   7   7      541.48      559.10     20.79 o 
   6   7   7      184.05      210.28     15.02 o 
   7   7   7       42.96       51.25     14.54 o 
 -12   8   7      101.49       73.66     14.89 o 
 -11   8   7      127.13      129.67     15.11 o 
 -10   8   7      125.60      108.48     12.37 o 
  -9   8   7      129.59      144.77     13.20 o 
  -8   8   7      725.69      678.05     19.05 o 
  -7   8   7        0.29       -0.06      9.40 o 
  -6   8   7      723.35      707.52     15.39 o 
  -5   8   7        2.36       -3.50      5.88 o 
  -4   8   7       54.18       57.26      6.43 o 
  -3   8   7        9.10       11.65      4.84 o 
  -2   8   7       61.37       58.70      5.23 o 
  -1   8   7        2.15       -2.47      4.74 o 
   0   8   7       18.37       25.58      5.43 o 
   1   8   7      653.25      671.21     18.25 o 
   2   8   7      174.51      177.15     10.30 o 
   3   8   7       65.56       68.47      9.72 o 
   4   8   7       11.41       18.08      9.20 o 
   5   8   7        6.99       23.21     11.47 o 
   6   8   7       21.86       23.53     13.24 o 
   7   8   7       10.20        9.29     12.20 o 
 -12   9   7      331.86      305.74     19.56 o 
 -11   9   7      239.11      227.66     19.79 o 
 -10   9   7      701.28      753.62     23.35 o 
  -9   9   7      169.81      175.26     14.15 o 
  -8   9   7      631.01      537.65     16.23 o 
  -7   9   7      821.61      863.63     19.01 o 
  -6   9   7        3.29       14.96      7.81 o 
  -5   9   7       84.38       88.34      7.79 o 
  -4   9   7       88.89       84.14      7.08 o 
  -3   9   7      992.46      990.74     12.95 o 
  -2   9   7     3612.40     3766.84     29.87 o 
  -1   9   7      295.59      296.34      8.23 o 
   0   9   7      655.91      703.62     11.31 o 
   1   9   7      165.66      183.82      9.11 o 
   2   9   7      212.26      217.38     11.26 o 
   3   9   7      279.06      279.60     15.49 o 
   4   9   7      959.63      979.72     25.58 o 
   5   9   7        3.09        0.65     12.14 o 
   6   9   7      113.15      105.92     15.63 o 
 -12  10   7        2.71       -5.88     14.28 o 
 -11  10   7       36.62        1.41     13.56 o 
 -10  10   7        1.87        8.87     10.28 o 
  -9  10   7      106.43      123.36     13.83 o 
  -8  10   7       48.28       57.84     10.25 o 
  -7  10   7      330.62      341.77     13.57 o 
  -6  10   7      484.07      457.95     14.43 o 
  -5  10   7       13.14        8.60      5.70 o 
  -4  10   7        0.04       -0.53      5.31 o 
  -3  10   7       61.66       74.91      6.22 o 
  -2  10   7       17.93       18.85      5.72 o 
  -1  10   7      134.67      149.29      6.96 o 
   0  10   7        2.81        6.47      6.32 o 
   1  10   7      446.35      436.58     16.46 o 
   2  10   7        2.39        7.84      8.70 o 
   3  10   7       45.31       49.88     11.60 o 
   4  10   7       40.57       43.03     12.51 o 
   5  10   7       84.39       73.64     23.84 o 
   6  10   7       29.64       26.32     14.51 o 
 -11  11   7       16.88       42.55     14.86 o 
 -10  11   7       74.73       66.69     14.46 o 
  -9  11   7      127.80      168.90     22.94 o 
  -8  11   7      119.42      139.02     11.88 o 
  -7  11   7     1140.72     1099.30     22.05 o 
  -6  11   7       72.41       93.83     12.52 o 
  -5  11   7      122.61      119.89      9.74 o 
  -4  11   7      411.50      409.25      9.91 o 
  -3  11   7        4.77        0.27      5.82 o 
  -2  11   7     1474.73     1503.24     17.27 o 
  -1  11   7       23.46       21.91      6.32 o 
   0  11   7     2712.32     2738.56     32.01 o 
   1  11   7      134.95      149.10      9.47 o 
   2  11   7      139.76      185.47     17.10 o 
   3  11   7      599.43      615.28     30.25 o 
   4  11   7       54.15       71.36     13.61 o 
   5  11   7       93.94      101.00     26.09 o 
   6  11   7        3.61       -3.29     14.59 o 
 -11  12   7        6.12       29.19     15.18 o 
 -10  12   7       26.73       32.91     14.07 o 
  -9  12   7      229.38      213.37     17.36 o 
  -8  12   7        9.01       13.18     10.97 o 
  -7  12   7       16.77       17.62     10.46 o 
  -6  12   7       92.16       62.43      9.88 o 
  -5  12   7       86.44       80.86      8.93 o 
  -4  12   7        6.51        1.69      9.82 o 
  -3  12   7        2.02       -6.04      7.69 o 
  -2  12   7       51.69       69.67      7.22 o 
  -1  12   7      508.90      522.58     13.16 o 
   0  12   7      428.06      420.57     17.47 o 
   1  12   7        1.25        2.49      8.28 o 
   2  12   7      124.28      141.23     11.86 o 
   3  12   7       30.01       31.06     13.16 o 
   4  12   7       53.97       60.38     14.05 o 
   5  12   7       19.00        0.22     13.99 o 
 -10  13   7       26.56       35.76     14.95 o 
  -9  13   7      565.09      602.61     44.43 o 
  -8  13   7      143.12      166.21     17.87 o 
  -7  13   7      318.45      344.95     15.59 o 
  -6  13   7     1281.98     1190.13     29.13 o 
  -5  13   7       14.58        3.88     12.31 o 
  -4  13   7       10.65        8.77     10.40 o 
  -3  13   7        1.84       10.59      7.02 o 
  -2  13   7      269.95      282.69     13.12 o 
  -1  13   7      567.31      629.61     14.60 o 
   0  13   7       47.39       34.18      8.56 o 
   1  13   7      648.32      651.13     16.82 o 
   2  13   7      204.97      231.67     13.35 o 
   3  13   7        5.31       -0.77     12.38 o 
   4  13   7       72.38       76.13     16.27 o 
  -9  14   7        1.18        9.91     12.12 o 
  -8  14   7       42.13       65.55     12.47 o 
  -7  14   7        7.35       -8.22     21.59 o 
  -6  14   7        4.66       12.99     10.90 o 
  -5  14   7       25.54       19.88     12.85 o 
  -4  14   7       41.11       44.48     11.97 o 
  -3  14   7        8.43       23.72     10.52 o 
  -2  14   7       64.92       70.46     11.00 o 
  -1  14   7       43.13       36.58     10.89 o 
   0  14   7        0.03        2.82      9.34 o 
   1  14   7      183.32      176.02     11.42 o 
   2  14   7      128.80      140.46     12.73 o 
   3  14   7       18.33       27.28     13.88 o 
   4  14   7        0.78        0.24     14.48 o 
  -8  15   7      199.62      147.00     18.33 o 
  -7  15   7       19.49       27.30     12.27 o 
  -6  15   7        7.49       15.82     11.76 o 
  -5  15   7      700.87      666.12     20.95 o 
  -4  15   7      262.20      311.70     15.68 o 
  -3  15   7      428.46      440.79     22.90 o 
  -2  15   7       65.43       78.38     11.91 o 
  -1  15   7      152.12      181.35     14.02 o 
   0  15   7       24.58       28.56     11.83 o 
   1  15   7      182.71      158.70     17.10 o 
   2  15   7      123.96      143.02     13.96 o 
   3  15   7       47.12       37.90     15.81 o 
  -7  16   7        6.98        3.11     12.67 o 
  -6  16   7       68.62       80.00     13.38 o 
  -5  16   7        5.87       13.76     11.95 o 
  -4  16   7       49.38       44.05     16.43 o 
  -3  16   7      110.69       72.84     18.13 o 
  -2  16   7        4.20        4.66     15.40 o 
  -1  16   7       11.42        0.41     13.85 o 
   0  16   7        0.51       -1.65     11.73 o 
   1  16   7        8.45       11.28     12.40 o 
  -5  17   7      176.67      215.50     16.53 o 
  -4  17   7      252.57      238.54     22.90 o 
  -3  17   7      190.85      198.99     23.57 o 
  -2  17   7      128.13      144.33     33.07 o 
  -1  17   7      249.09      230.45     21.16 o 
   0  17   7       42.70       53.72     13.75 o 
 -14   0   8       74.93       80.75     22.49 o 
 -13   0   8      140.31      106.62     20.92 o 
 -12   0   8      805.76      764.97     21.34 o 
 -11   0   8      480.55      456.60     16.81 o 
 -10   0   8      273.53      307.73     16.98 o 
  -9   0   8     4862.66     4761.62     76.70 o 
  -8   0   8     6832.61     6594.82     98.07 o 
  -7   0   8     4873.13     5188.54     79.18 o 
  -6   0   8     1457.02     1714.44     33.96 o 
  -5   0   8      723.07      803.91     20.24 o 
  -4   0   8      544.03      616.31     13.12 o 
  -3   0   8     1978.69     1863.97     35.54 o 
  -2   0   8     1025.08      979.25     26.32 o 
  -1   0   8      372.79      324.35     23.39 o 
   0   0   8    11160.00    11255.36    113.97 o 
   1   0   8       52.82       41.35      9.45 o 
   2   0   8      268.28      235.59     11.51 o 
   3   0   8      249.13      254.26     12.37 o 
   4   0   8      202.54      202.46     12.58 o 
   5   0   8      136.92      130.09     12.48 o 
   6   0   8      159.72      120.69     14.26 o 
   7   0   8        0.54       16.42     21.59 o 
 -14   1   8        1.57       -8.10     14.16 o 
 -13   1   8        9.23       13.96     13.04 o 
 -12   1   8       29.44       21.96      9.68 o 
 -11   1   8       21.42       22.66      6.88 o 
 -10   1   8       71.20       89.74      7.61 o 
  -9   1   8       13.34       21.63      7.93 o 
  -8   1   8       45.14       45.44      7.68 o 
  -7   1   8      253.35      281.50     10.55 o 
  -6   1   8        0.83        1.81      5.28 o 
  -5   1   8      128.02      149.44     10.80 o 
  -4   1   8       37.07       49.03      4.37 o 
  -3   1   8       48.08       57.41      4.51 o 
  -2   1   8      466.45      491.02      7.77 o 
  -1   1   8     3176.01     3049.72     26.45 o 
   0   1   8     2201.87     2225.39     21.52 o 
   1   1   8      726.03      705.79     11.36 o 
   2   1   8        0.47       -1.63      5.51 o 
   3   1   8       94.26      106.72      8.80 o 
   4   1   8      132.07      148.57      9.38 o 
   5   1   8       25.31       32.40      7.68 o 
   6   1   8      112.14      109.25     12.48 o 
   7   1   8       16.55       31.09     15.55 o 
 -14   2   8       42.79       52.47     15.41 o 
 -13   2   8       51.80       63.48     11.51 o 
 -12   2   8      128.85      157.63     14.62 o 
 -11   2   8        4.60        5.49      6.98 o 
 -10   2   8      894.23      908.58     14.70 o 
  -9   2   8     2162.86     2199.83     48.89 o 
  -8   2   8      405.66      405.04     12.62 o 
  -7   2   8      285.32      246.59     10.05 o 
  -6   2   8     2316.97     2403.38     30.45 o 
  -5   2   8     1556.07     1416.71     17.44 o 
  -4   2   8     1189.23     1139.98     16.91 o 
  -3   2   8     1797.28     1782.22     20.45 o 
  -2   2   8     4858.55     4565.66     36.35 o 
  -1   2   8      936.74      929.90     12.28 o 
   0   2   8       20.23       28.27      4.76 o 
   1   2   8     3183.18     3168.04     28.39 o 
   2   2   8      282.10      321.66      9.90 o 
   3   2   8       48.75       50.07      6.72 o 
   4   2   8       25.22       37.98      7.04 o 
   5   2   8       68.16       82.43     14.45 o 
   6   2   8       19.01       16.85     10.39 o 
   7   2   8       11.57       -0.58     10.69 o 
 -14   3   8       29.57       19.28     14.93 o 
 -13   3   8       54.95       52.06     11.08 o 
 -12   3   8        0.30       -8.27      7.98 o 
 -11   3   8      466.64      465.21     14.20 o 
 -10   3   8      162.35      140.80      8.19 o 
  -9   3   8       64.55      101.83     10.22 o 
  -8   3   8       91.86       83.74      8.11 o 
  -7   3   8      116.16      135.80      8.37 o 
  -6   3   8       86.05       97.53      7.33 o 
  -5   3   8       90.77      117.12      5.61 o 
  -4   3   8       77.95       72.71      5.20 o 
  -3   3   8       69.47       77.20      4.87 o 
  -2   3   8      313.86      321.84      6.56 o 
  -1   3   8      152.38      176.49      5.80 o 
   0   3   8      444.56      442.62      8.92 o 
   1   3   8      400.34      397.57      9.26 o 
   2   3   8       86.78       93.53     14.22 o 
   3   3   8        0.02       -0.94      7.01 o 
   4   3   8       29.56       26.45      6.86 o 
   5   3   8      240.31      254.32     12.84 o 
   6   3   8       57.53       47.25     12.14 o 
   7   3   8        7.19       10.16     14.79 o 
 -14   4   8      304.93      325.32     19.97 o 
 -13   4   8      102.53      133.15     12.45 o 
 -12   4   8      540.44      564.59     16.94 o 
 -11   4   8     2287.28     2243.23     30.70 o 
 -10   4   8      153.58      180.61     10.86 o 
  -9   4   8      135.56      124.39      8.74 o 
  -8   4   8      616.36      582.70     15.21 o 
  -7   4   8      168.20      129.81     26.43 o 
  -6   4   8        5.99       16.37      5.84 o 
  -5   4   8     2120.49     2032.58     22.66 o 
  -4   4   8     9889.31     9949.16     84.43 o 
  -3   4   8     3886.02     3801.83     28.25 o 
  -2   4   8      112.52      136.28      5.34 o 
  -1   4   8        3.23        7.67      3.61 o 
   0   4   8     1118.41     1114.70     15.12 o 
   1   4   8       38.32       66.29      6.44 o 
   2   4   8      561.58      586.93     11.44 o 
   3   4   8      838.33      851.39     14.26 o 
   4   4   8      152.45      164.34     10.94 o 
   5   4   8      265.53      304.38     13.58 o 
   6   4   8      163.57      183.70     29.47 o 
   7   4   8       66.84       55.24     29.69 o 
 -13   5   8      164.79      201.15     16.84 o 
 -12   5   8       58.79       70.84     11.15 o 
 -11   5   8        0.12       -5.91      7.99 o 
 -10   5   8        2.13       -3.41      7.77 o 
  -9   5   8        0.44      -10.06      6.71 o 
  -8   5   8        9.72        2.75      6.45 o 
  -7   5   8      151.77      179.12     27.10 o 
  -6   5   8       16.23        8.68      6.59 o 
  -5   5   8        8.34        2.90      4.58 o 
  -4   5   8      311.92      301.69     13.08 o 
  -3   5   8     1713.95     1775.13     18.33 o 
  -2   5   8      119.01      119.49      4.66 o 
  -1   5   8      293.70      266.67      6.16 o 
   0   5   8       15.76       23.17      5.69 o 
   1   5   8      107.10       85.57      6.47 o 
   2   5   8      136.45      139.56      7.37 o 
   3   5   8       52.61       48.37      8.76 o 
   4   5   8       17.08       33.59      8.95 o 
   5   5   8       22.74       49.84     12.48 o 
   6   5   8       69.82       62.42     23.96 o 
   7   5   8        1.33      -11.17     13.61 o 
 -13   6   8      407.79      448.88     24.86 o 
 -12   6   8      276.67      280.02     28.68 o 
 -11   6   8      307.04      313.03     13.74 o 
 -10   6   8      291.50      292.41     12.11 o 
  -9   6   8     1576.44     1551.66     54.55 o 
  -8   6   8       33.10       21.79      6.92 o 
  -7   6   8       19.22       19.32      6.71 o 
  -6   6   8     1999.53     1910.49     33.53 o 
  -5   6   8      878.62      847.49     12.46 o 
  -4   6   8      540.69      513.48      9.83 o 
  -3   6   8       26.96       10.89      6.69 o 
  -2   6   8     1437.70     1378.49     13.00 o 
  -1   6   8      844.57      768.70      9.31 o 
   0   6   8      181.73      201.80      6.21 o 
   1   6   8      163.23      186.49      7.64 o 
   2   6   8       89.83       77.28     14.13 o 
   3   6   8       51.98       47.76     15.86 o 
   4   6   8      309.22      347.03     34.19 o 
   5   6   8       60.16       67.71     23.73 o 
   6   6   8      114.91      145.36     15.67 o 
   7   6   8        6.65       16.84     14.51 o 
 -13   7   8       45.24       36.97     13.81 o 
 -12   7   8       40.28       40.39     11.78 o 
 -11   7   8       33.70       37.21     10.61 o 
 -10   7   8       20.64       26.95     11.19 o 
  -9   7   8      184.49      169.10     13.52 o 
  -8   7   8      874.30      857.60     47.01 o 
  -7   7   8        8.63       -2.20      8.58 o 
  -6   7   8       54.94       63.56      7.72 o 
  -5   7   8      329.29      322.21      8.82 o 
  -4   7   8      198.15      231.82     11.82 o 
  -3   7   8      147.33      147.35      6.94 o 
  -2   7   8       17.30        9.30      4.72 o 
  -1   7   8      550.02      579.46     10.42 o 
   0   7   8      253.06      277.40      7.13 o 
   1   7   8        7.28        2.21      6.99 o 
   2   7   8       22.86       22.42      8.27 o 
   3   7   8      103.60       94.66     12.32 o 
   4   7   8       14.52        6.88     11.27 o 
   5   7   8        7.58       11.23     12.37 o 
   6   7   8        1.86        9.23     13.61 o 
 -13   8   8        7.82       24.99     15.86 o 
 -12   8   8      259.35      237.19     23.39 o 
 -11   8   8      638.36      584.68     22.08 o 
 -10   8   8     1286.88     1286.01     28.84 o 
  -9   8   8      143.89      108.40     11.24 o 
  -8   8   8      454.96      507.53     18.21 o 
  -7   8   8      559.91      579.32     12.14 o 
  -6   8   8      191.00      215.93     10.26 o 
  -5   8   8       80.29       90.02      6.86 o 
  -4   8   8      747.91      703.84     19.41 o 
  -3   8   8     3373.95     3324.06     34.01 o 
  -2   8   8      342.42      339.41      8.43 o 
  -1   8   8      480.14      511.89     10.10 o 
   0   8   8      366.85      359.44      9.22 o 
   1   8   8       46.81       37.83     11.36 o 
   2   8   8       25.95       48.19     10.77 o 
   3   8   8      543.14      597.05     20.41 o 
   4   8   8       39.51       66.05     14.51 o 
   5   8   8       67.74       61.73     14.10 o 
   6   8   8        4.51        1.82     13.94 o 
 -12   9   8       22.60        2.53     14.09 o 
 -11   9   8       17.89       23.41     13.33 o 
 -10   9   8        4.39        0.01     11.68 o 
  -9   9   8       84.39      101.29     12.96 o 
  -8   9   8        1.65       -0.91     11.24 o 
  -7   9   8      141.72      167.40     11.03 o 
  -6   9   8        8.16        8.99      5.62 o 
  -5   9   8       30.78       19.06      5.76 o 
  -4   9   8       83.11       83.84      6.91 o 
  -3   9   8       66.75       64.83      6.12 o 
  -2   9   8        0.81       -7.55      5.03 o 
  -1   9   8      392.60      345.91      8.84 o 
   0   9   8      168.81      176.66      7.92 o 
   1   9   8        4.46       11.37     11.58 o 
   2   9   8       97.61      101.76     10.97 o 
   3   9   8       10.08        0.92     10.84 o 
   4   9   8        7.76        2.17     17.32 o 
   5   9   8        0.02      -13.45     15.30 o 
   6   9   8        2.58        7.49     12.17 o 
 -12  10   8      128.05      120.71     17.21 o 
 -11  10   8      196.61      190.26     15.28 o 
 -10  10   8      678.12      734.61     23.77 o 
  -9  10   8      115.08      122.18     13.67 o 
  -8  10   8      133.49      152.48     19.19 o 
  -7  10   8      534.77      503.94     15.60 o 
  -6  10   8      221.85      224.14      9.38 o 
  -5  10   8      569.58      568.68     12.26 o 
  -4  10   8       90.12       95.32      6.38 o 
  -3  10   8      804.93      825.49     12.85 o 
  -2  10   8     1830.63     1783.66     18.80 o 
  -1  10   8        2.25        3.88      6.38 o 
   0  10   8       33.62       29.09      8.15 o 
   1  10   8       18.24       23.20     10.43 o 
   2  10   8       60.38       74.46     12.32 o 
   3  10   8      149.16      167.60     13.48 o 
   4  10   8       98.11      109.25     14.92 o 
   5  10   8       16.96       40.25     14.36 o 
 -11  11   8       14.71       22.19     14.29 o 
 -10  11   8      237.42      225.14     16.89 o 
  -9  11   8       71.82      103.22     13.92 o 
  -8  11   8      868.64      825.39     19.97 o 
  -7  11   8      757.45      722.46     18.69 o 
  -6  11   8       24.31       20.59      9.62 o 
  -5  11   8       52.87       46.12     10.46 o 
  -4  11   8      296.11      300.55      9.13 o 
  -3  11   8      203.98      230.41      8.91 o 
  -2  11   8        0.38       -5.00      5.92 o 
  -1  11   8        1.72       -4.81      9.12 o 
   0  11   8      229.14      245.46     10.54 o 
   1  11   8        2.22        0.84     10.48 o 
   2  11   8      246.77      235.85     14.39 o 
   3  11   8       12.28       28.02     12.75 o 
   4  11   8        7.92       16.07     13.45 o 
   5  11   8       20.82       14.96     14.51 o 
 -11  12   8       21.56       10.16     12.32 o 
 -10  12   8       90.48       71.56     14.94 o 
  -9  12   8      352.77      332.07     16.41 o 
  -8  12   8      788.67      731.14     19.73 o 
  -7  12   8      277.57      312.77     14.10 o 
  -6  12   8     2045.87     2021.67     37.21 o 
  -5  12   8      170.65      202.36     14.77 o 
  -4  12   8       25.39       34.76      7.73 o 
  -3  12   8       58.34       66.45      7.37 o 
  -2  12   8        1.72       -1.49      6.95 o 
  -1  12   8     1495.86     1462.61     27.79 o 
   0  12   8      194.67      196.28     10.55 o 
   1  12   8      290.60      328.83     17.43 o 
   2  12   8        9.13       11.56     12.15 o 
   3  12   8       62.43       76.17     14.47 o 
   4  12   8      116.90      140.24     20.24 o 
 -10  13   8       25.80       19.34     14.63 o 
  -9  13   8       86.20       73.72     11.29 o 
  -8  13   8      266.26      261.74     13.74 o 
  -7  13   8       67.40       46.20     11.60 o 
  -6  13   8        3.15       -7.57     10.58 o 
  -5  13   8      102.53       70.86     11.67 o 
  -4  13   8       53.54       56.65     10.40 o 
  -3  13   8      301.23      291.54     11.50 o 
  -2  13   8       62.66       71.62      8.66 o 
  -1  13   8        0.15        8.23      8.89 o 
   0  13   8      376.37      379.73     15.81 o 
   1  13   8      472.75      482.07     38.80 o 
   2  13   8       43.11       34.30     14.30 o 
   3  13   8       20.63       26.59     14.00 o 
   4  13   8       76.55       85.59     24.52 o 
  -9  14   8       31.99       30.45     12.68 o 
  -8  14   8      109.50      127.43     17.29 o 
  -7  14   8      364.97      344.40     22.49 o 
  -6  14   8      223.10      230.08     14.46 o 
  -5  14   8      442.37      423.60     16.43 o 
  -4  14   8       43.66       64.79     11.17 o 
  -3  14   8       93.36      107.56     11.30 o 
  -2  14   8      136.89      136.83     14.30 o 
  -1  14   8       61.24       68.23     11.49 o 
   0  14   8       78.35       69.55     10.45 o 
   1  14   8       33.41       34.96     12.81 o 
   2  14   8      347.31      344.14     25.75 o 
   3  14   8      107.20      100.55     18.67 o 
  -8  15   8        2.52       12.35     16.00 o 
  -7  15   8        1.88      -14.69     11.79 o 
  -6  15   8       21.44       20.77     13.50 o 
  -5  15   8      180.60      166.57     20.65 o 
  -4  15   8       18.07       14.47     11.05 o 
  -3  15   8       51.31       44.75     18.20 o 
  -2  15   8        1.43        4.35     11.47 o 
  -1  15   8       49.76       45.22     12.85 o 
   0  15   8      337.44      362.19     48.81 o 
   1  15   8      133.29      122.74     15.30 o 
   2  15   8      105.47       68.18     15.21 o 
  -7  16   8       18.69       14.53     14.26 o 
  -6  16   8       14.83       11.67     12.71 o 
  -5  16   8      116.67      135.10     14.88 o 
  -4  16   8       41.23       15.41     17.88 o 
  -3  16   8      198.59      197.52     20.91 o 
  -2  16   8       24.55       17.87     17.51 o 
  -1  16   8       76.20       86.92     12.85 o 
   0  16   8      326.74      323.30     19.76 o 
  -4  17   8        2.32      -14.47     16.80 o 
  -3  17   8        2.89       -0.49     16.80 o 
  -2  17   8        1.57       -4.07     21.02 o 
 -14   1   9       84.89      104.51     16.43 o 
 -13   1   9      353.45      366.93     14.97 o 
 -12   1   9      416.23      428.73     12.49 o 
 -11   1   9        4.54        9.39      6.83 o 
 -10   1   9     1269.48     1190.43     25.38 o 
  -9   1   9     2714.61     2654.19     35.46 o 
  -8   1   9     1418.92     1402.38     24.41 o 
  -7   1   9     2365.86     2358.59     31.25 o 
  -6   1   9      330.90      340.13     11.29 o 
  -5   1   9     2574.94     2530.82     26.84 o 
  -4   1   9     1522.05     1551.87     16.82 o 
  -3   1   9      638.71      608.83     12.82 o 
  -2   1   9      106.60      111.66      5.61 o 
  -1   1   9      540.89      597.66     14.58 o 
   0   1   9     2222.58     2151.39     21.98 o 
   1   1   9     2549.95     2471.59     24.34 o 
   2   1   9      768.72      696.10     14.51 o 
   3   1   9      176.37      174.40      8.51 o 
   4   1   9      148.21      148.80     12.17 o 
   5   1   9      221.64      192.39      9.84 o 
   6   1   9       99.92       87.26     11.67 o 
   7   1   9      104.91      111.61     19.76 o 
 -14   2   9        0.22       -4.47     15.59 o 
 -13   2   9      116.66      116.42     13.92 o 
 -12   2   9        7.27       14.97      9.67 o 
 -11   2   9      103.57      114.88      8.56 o 
 -10   2   9      118.66      118.16     15.73 o 
  -9   2   9       45.04       48.85      8.52 o 
  -8   2   9     1008.53      969.70     18.95 o 
  -7   2   9       39.95       42.74      7.87 o 
  -6   2   9     1175.20     1226.00     41.73 o 
  -5   2   9     1307.24     1288.25     27.18 o 
  -4   2   9     1019.35     1061.10     13.33 o 
  -3   2   9     1017.09     1074.01     13.62 o 
  -2   2   9      110.18      119.99      5.96 o 
  -1   2   9      739.78      700.37     11.21 o 
   0   2   9     1195.06     1111.05     14.78 o 
   1   2   9      966.96      899.78     19.21 o 
   2   2   9      717.45      709.84     12.88 o 
   3   2   9      416.61      385.47     11.21 o 
   4   2   9       30.69       20.45      6.60 o 
   5   2   9        8.75        6.42      9.57 o 
   6   2   9       97.68       90.84     12.57 o 
   7   2   9        1.20       16.65     24.07 o 
 -14   3   9      518.57      560.90     23.25 o 
 -13   3   9      674.27      698.33     19.83 o 
 -12   3   9      747.99      801.92     24.91 o 
 -11   3   9     3429.14     3330.35     39.18 o 
 -10   3   9     1479.29     1491.82     22.10 o 
  -9   3   9     2914.36     2813.04     36.91 o 
  -8   3   9       17.64       24.97     16.87 o 
  -7   3   9     1394.72     1297.10     53.98 o 
  -6   3   9      856.00      786.99     21.03 o 
  -5   3   9     1598.02     1605.25     22.13 o 
  -4   3   9     5359.25     5299.07     41.96 o 
  -3   3   9     1852.07     1798.04     18.54 o 
  -2   3   9     2360.61     2292.91     20.75 o 
  -1   3   9      333.06      345.26      8.12 o 
   0   3   9      399.25      417.59     15.52 o 
   1   3   9       19.70       16.68      7.18 o 
   2   3   9      634.72      627.46     12.27 o 
   3   3   9       98.80       95.12      7.55 o 
   4   3   9      163.32      188.37     11.85 o 
   5   3   9      119.09      129.49     12.04 o 
   6   3   9      274.92      243.60     22.04 o 
 -14   4   9        8.36        6.39     11.56 o 
 -13   4   9       71.40       62.18     12.07 o 
 -12   4   9        0.20        2.87      9.77 o 
 -11   4   9      157.77      140.86     10.67 o 
 -10   4   9      405.98      433.12     13.37 o 
  -9   4   9        0.38       -4.14      7.12 o 
  -8   4   9       69.21       76.65     11.47 o 
  -7   4   9      382.42      384.89     13.38 o 
  -6   4   9      311.89      269.83     80.66 o 
  -5   4   9      182.30      161.66     11.22 o 
  -4   4   9      473.19      496.09     21.82 o 
  -3   4   9      139.72      172.75      6.37 o 
  -2   4   9        0.48        5.90      3.88 o 
  -1   4   9      331.74      343.21      8.85 o 
   0   4   9       14.98       13.61      4.90 o 
   1   4   9      209.74      208.13      7.92 o 
   2   4   9      127.31      127.33      7.22 o 
   3   4   9      214.10      202.48      8.83 o 
   4   4   9       36.43       35.34      9.85 o 
   5   4   9       23.40       34.70     12.60 o 
   6   4   9        3.73       -2.74     13.22 o 
 -13   5   9      541.51      562.08     22.74 o 
 -12   5   9     1134.69     1128.07     43.85 o 
 -11   5   9     1521.43     1572.38     25.31 o 
 -10   5   9      136.27      171.94     18.89 o 
  -9   5   9      926.25      876.71     17.89 o 
  -8   5   9     4613.27     4518.55     68.83 o 
  -7   5   9       84.63       97.45      8.70 o 
  -6   5   9      258.62      258.84      9.04 o 
  -5   5   9     1415.80     1377.07     18.59 o 
  -4   5   9     1579.47     1577.88     17.62 o 
  -3   5   9     1654.87     1624.42     16.42 o 
  -2   5   9      253.37      245.86      6.35 o 
  -1   5   9     1891.38     1888.03     30.97 o 
   0   5   9        2.11        6.63      5.05 o 
   1   5   9       35.73       45.36      5.83 o 
   2   5   9      275.24      259.42     10.62 o 
   3   5   9      142.62      157.58     10.24 o 
   4   5   9      174.27      184.88     14.75 o 
   5   5   9      363.93      376.31     24.29 o 
   6   5   9      202.15      190.27     17.02 o 
 -13   6   9       36.26       36.33     14.34 o 
 -12   6   9       15.41       20.36     12.79 o 
 -11   6   9       15.04       21.09      9.78 o 
 -10   6   9      307.99      363.05     16.77 o 
  -9   6   9      466.76      446.05     17.72 o 
  -8   6   9      339.56      327.81     11.22 o 
  -7   6   9       62.76       88.16      9.30 o 
  -6   6   9      548.74      585.73     23.49 o 
  -5   6   9      309.69      314.34      8.99 o 
  -4   6   9      248.64      297.43      8.55 o 
  -3   6   9      774.75      763.68     15.00 o 
  -2   6   9       12.35       22.20      7.75 o 
  -1   6   9      208.47      225.26      7.84 o 
   0   6   9       17.66       13.25      5.98 o 
   1   6   9        0.68       -5.31      8.47 o 
   2   6   9        8.40       -0.17      9.88 o 
   3   6   9      327.65      346.82     19.23 o 
   4   6   9        0.27      -12.06      9.53 o 
   5   6   9        5.18       -1.95     12.75 o 
   6   6   9        4.00        2.40     20.58 o 
 -13   7   9      383.21      345.89     42.06 o 
 -12   7   9      506.71      518.46     27.67 o 
 -11   7   9      419.58      387.94     19.68 o 
 -10   7   9     2034.85     1915.78     47.91 o 
  -9   7   9      123.38      107.05     12.41 o 
  -8   7   9      442.24      478.19     14.10 o 
  -7   7   9     1863.37     1895.51     42.06 o 
  -6   7   9      934.22      946.66     14.54 o 
  -5   7   9     1852.85     1820.34     20.19 o 
  -4   7   9      550.36      567.06     11.42 o 
  -3   7   9     1185.61     1091.09     14.41 o 
  -2   7   9      256.95      280.17      8.71 o 
  -1   7   9      220.64      244.63      8.43 o 
   0   7   9      263.75      280.30     11.84 o 
   1   7   9       64.22       62.15     10.86 o 
   2   7   9      138.15      135.34     11.85 o 
   3   7   9      340.74      350.20     16.03 o 
   4   7   9      303.15      312.56     15.45 o 
   5   7   9      104.14       97.65     15.24 o 
   6   7   9       51.89       52.00     15.56 o 
 -13   8   9        0.46       12.10     12.32 o 
 -12   8   9        6.40        3.29     11.07 o 
 -11   8   9        4.11       -1.77     12.64 o 
 -10   8   9       78.45       93.73     13.35 o 
  -9   8   9      710.44      650.63     18.75 o 
  -8   8   9      267.85      269.21     14.87 o 
  -7   8   9      670.59      674.23     16.95 o 
  -6   8   9      134.04      117.87      7.83 o 
  -5   8   9      297.37      269.70      8.52 o 
  -4   8   9        0.48       -0.52      6.05 o 
  -3   8   9      527.66      541.76     10.23 o 
  -2   8   9       83.19       93.19      6.52 o 
  -1   8   9      191.39      197.41      8.54 o 
   0   8   9      166.50      141.93      8.25 o 
   1   8   9      169.31      169.90     13.13 o 
   2   8   9       11.82        1.30     12.71 o 
   3   8   9       25.33       21.92     12.10 o 
   4   8   9      141.82      137.09     17.32 o 
   5   8   9        2.04        0.90     11.74 o 
 -12   9   9      203.68      187.97     18.56 o 
 -11   9   9     1389.42     1339.67     60.84 o 
 -10   9   9      346.26      313.81     16.05 o 
  -9   9   9      484.12      476.79     19.15 o 
  -8   9   9       95.61      127.54     12.77 o 
  -7   9   9      164.99      178.60     16.75 o 
  -6   9   9     3964.57     3923.66     54.77 o 
  -5   9   9     1423.21     1353.36     23.44 o 
  -4   9   9     1949.93     1836.90     19.10 o 
  -3   9   9     1655.32     1711.16     29.99 o 
  -2   9   9      545.40      575.81     13.57 o 
  -1   9   9      243.80      248.17      9.64 o 
   0   9   9        3.12       -0.77     13.95 o 
   1   9   9      167.90      182.77     13.83 o 
   2   9   9      235.56      260.81     40.15 o 
   3   9   9      539.57      535.88     21.39 o 
   4   9   9       25.50       22.52     13.23 o 
   5   9   9        2.89       -2.73     26.99 o 
 -12  10   9        0.51        5.11     14.78 o 
 -11  10   9        9.40       10.59     13.43 o 
 -10  10   9        4.08       -8.67     12.17 o 
  -9  10   9       64.96       51.85     12.48 o 
  -8  10   9      168.38      173.62     12.60 o 
  -7  10   9      333.27      345.34     16.93 o 
  -6  10   9      330.00      333.08      9.51 o 
  -5  10   9     2265.41     2201.02     24.09 o 
  -4  10   9      755.16      763.05     12.35 o 
  -3  10   9       49.54       45.34      6.56 o 
  -2  10   9       31.39       24.64      6.34 o 
  -1  10   9      137.18      132.65     12.56 o 
   0  10   9       26.01       11.33     10.21 o 
   1  10   9      125.41      117.73     13.10 o 
   2  10   9       56.55       74.49     13.02 o 
   3  10   9        6.61       -0.96      9.83 o 
   4  10   9        1.02      -14.54     12.91 o 
 -11  11   9        6.46        4.00     13.79 o 
 -10  11   9      501.17      512.74     21.55 o 
  -9  11   9      196.58      181.10     15.51 o 
  -8  11   9      215.05      171.75     13.70 o 
  -7  11   9     1525.30     1468.45     38.05 o 
  -6  11   9     1379.12     1321.53     22.89 o 
  -5  11   9      429.71      441.49      9.90 o 
  -4  11   9      290.67      286.86      9.15 o 
  -3  11   9      403.72      412.92     10.63 o 
  -2  11   9      248.24      258.71      9.67 o 
  -1  11   9      857.17      866.34     22.29 o 
   0  11   9      330.05      318.98     16.04 o 
   1  11   9      517.53      527.58     27.55 o 
   2  11   9       28.35       30.15     12.53 o 
   3  11   9      106.07       76.91     14.54 o 
   4  11   9      216.29      247.87     18.91 o 
 -11  12   9        0.74      -13.79     14.47 o 
 -10  12   9       84.77       80.49     16.42 o 
  -9  12   9        0.86       -2.09     10.92 o 
  -8  12   9      277.93      257.40     14.31 o 
  -7  12   9       54.11       52.49     10.57 o 
  -6  12   9      229.57      192.40     16.16 o 
  -5  12   9       42.92       48.98     10.19 o 
  -4  12   9       23.92       20.45      7.24 o 
  -3  12   9        6.08        1.40      7.46 o 
  -2  12   9        3.23       13.19      8.11 o 
  -1  12   9      180.18      208.04     15.22 o 
   0  12   9        9.72       18.19     11.21 o 
   1  12   9       25.12       19.80     12.17 o 
   2  12   9       50.51       47.80     13.76 o 
   3  12   9       33.84       33.57     14.32 o 
 -10  13   9       20.66       -0.62     14.31 o 
  -9  13   9      122.09      111.99     13.34 o 
  -8  13   9      655.08      643.97     20.17 o 
  -7  13   9      380.52      400.57     21.59 o 
  -6  13   9      451.60      461.09     19.30 o 
  -5  13   9      290.07      303.73     15.48 o 
  -4  13   9       60.60       39.78      8.58 o 
  -3  13   9        7.56        9.85      8.24 o 
  -2  13   9      771.40      752.34     21.75 o 
  -1  13   9      380.13      373.89     16.71 o 
   0  13   9      289.72      281.24     17.44 o 
   1  13   9      367.25      364.92     18.81 o 
   2  13   9      154.79      129.98     18.44 o 
   3  13   9      247.48      260.70     24.63 o 
  -9  14   9        1.83        2.25     23.84 o 
  -8  14   9        1.28      -16.10     14.54 o 
  -7  14   9        2.16       -4.83     11.41 o 
  -6  14   9      133.90      132.34     13.77 o 
  -5  14   9       96.32       87.70     13.88 o 
  -4  14   9      339.64      333.54     15.19 o 
  -3  14   9      241.34      252.05     17.41 o 
  -2  14   9       53.16       48.66     12.03 o 
  -1  14   9       28.77       26.80     11.64 o 
   0  14   9      108.08      112.77     19.23 o 
   1  14   9      138.08      114.25     18.89 o 
   2  14   9       76.99       58.46     15.27 o 
  -8  15   9       91.22       90.08     17.31 o 
  -7  15   9      337.37      340.85     26.63 o 
  -6  15   9       96.77      112.30     14.40 o 
  -5  15   9      119.87      119.62     13.29 o 
  -4  15   9      169.69      180.15     30.48 o 
  -3  15   9       14.66        1.39     15.73 o 
  -2  15   9      139.01      135.16     13.72 o 
  -1  15   9      195.25      191.30     17.71 o 
   0  15   9       87.79       96.27     19.79 o 
   1  15   9       43.66       49.66     15.96 o 
  -6  16   9       41.23       66.72     13.91 o 
  -5  16   9        0.05        7.16     13.36 o 
  -4  16   9       15.23       22.75     18.44 o 
  -3  16   9        6.11        0.30     16.11 o 
  -2  16   9       18.65       16.37     12.35 o 
  -1  16   9       28.31       12.07     14.64 o 
 -14   0  10      571.81      533.77     33.07 o 
 -13   0  10     1395.43     1354.32     45.44 o 
 -12   0  10     1055.30     1085.18     25.43 o 
 -11   0  10      786.63      747.12     42.40 o 
 -10   0  10      862.60      796.71     27.22 o 
  -9   0  10     1740.64     1712.42     38.69 o 
  -8   0  10     1949.29     2043.52     42.06 o 
  -7   0  10     1798.17     1594.55     35.54 o 
  -6   0  10     2249.47     2050.49     40.94 o 
  -5   0  10     3353.01     3047.33     39.38 o 
  -4   0  10        3.22        1.03      5.24 o 
  -3   0  10       21.64       28.74      6.15 o 
  -2   0  10       16.72        3.86     11.25 o 
  -1   0  10       19.62       10.50      9.78 o 
   0   0  10        6.69       14.35      8.42 o 
   1   0  10     2901.60     2673.78     51.28 o 
   2   0  10     1018.34      917.52     21.52 o 
   3   0  10      197.92      218.31     28.57 o 
   4   0  10      189.10      188.61     13.83 o 
   5   0  10      157.86      137.59     13.94 o 
   6   0  10      264.47      303.66     28.79 o 
 -14   1  10       23.24       29.67     14.71 o 
 -13   1  10      122.23      115.13     10.83 o 
 -12   1  10       13.75       -2.41      7.82 o 
 -11   1  10      570.12      518.93     16.98 o 
 -10   1  10        5.94       17.89     10.01 o 
  -9   1  10      724.95      709.77     17.55 o 
  -8   1  10      544.70      607.27     30.37 o 
  -7   1  10       84.81      104.06      8.73 o 
  -6   1  10        7.66       18.33      7.00 o 
  -5   1  10     1197.74     1298.20     15.96 o 
  -4   1  10       85.63       90.80      5.91 o 
  -3   1  10      814.95      811.83     12.48 o 
  -2   1  10       33.66       45.11      8.02 o 
  -1   1  10      297.65      274.46      9.03 o 
   0   1  10       15.23       11.99      6.75 o 
   1   1  10      190.41      184.75     10.51 o 
   2   1  10      166.33      160.31      9.71 o 
   3   1  10      100.16       94.05     10.78 o 
   4   1  10        0.00        0.69      7.40 o 
   5   1  10        3.33        9.68     10.51 o 
   6   1  10        0.47       13.56     17.07 o 
 -14   2  10      315.25      305.47     15.75 o 
 -13   2  10      199.32      213.29     12.62 o 
 -12   2  10      675.59      671.72     28.80 o 
 -11   2  10     1292.16     1253.73     27.13 o 
 -10   2  10       21.73       26.15     14.96 o 
  -9   2  10      387.35      396.90     14.13 o 
  -8   2  10      518.64      510.16     32.62 o 
  -7   2  10      440.32      430.62     17.66 o 
  -6   2  10      982.78      900.28     14.62 o 
  -5   2  10      272.71      252.30     12.60 o 
  -4   2  10     1859.11     1681.76     18.65 o 
  -3   2  10       57.79       56.54      5.36 o 
  -2   2  10       99.43      121.29      6.59 o 
  -1   2  10        8.19        3.74      6.01 o 
   0   2  10      441.17      410.04     10.31 o 
   1   2  10     1106.67     1012.86     15.32 o 
   2   2  10      259.22      290.77      9.86 o 
   3   2  10       15.51       16.96      7.11 o 
   4   2  10      140.88      146.50      9.77 o 
   5   2  10      101.77      102.23     12.86 o 
   6   2  10       53.63       56.01     12.13 o 
 -14   3  10       33.06       47.17     12.10 o 
 -13   3  10       32.55       25.96     15.51 o 
 -12   3  10       72.98       67.89      9.27 o 
 -11   3  10      105.37      118.34     12.31 o 
 -10   3  10      516.12      476.63     13.49 o 
  -9   3  10      332.89      332.55     13.79 o 
  -8   3  10     1217.76     1247.49     22.37 o 
  -7   3  10       20.84       25.81      7.56 o 
  -6   3  10       52.76       49.52      6.40 o 
  -5   3  10      201.52      202.94      9.11 o 
  -4   3  10     1999.84     2157.45     21.88 o 
  -3   3  10       79.23      101.09      6.27 o 
  -2   3  10      144.61      156.23      9.48 o 
  -1   3  10       89.69      101.67      6.60 o 
   0   3  10        9.07       14.18      5.81 o 
   1   3  10      620.99      621.08     13.99 o 
   2   3  10       98.23       91.40      9.44 o 
   3   3  10      321.35      301.16     10.45 o 
   4   3  10       35.59       49.64     19.65 o 
   5   3  10       34.76       25.74     10.73 o 
   6   3  10        4.79       10.08     21.03 o 
 -14   4  10       61.38       83.32     13.48 o 
 -13   4  10      657.80      649.95     21.61 o 
 -12   4  10       80.58       94.29     11.03 o 
 -11   4  10       92.63       92.72     12.47 o 
 -10   4  10      992.85     1005.51     23.47 o 
  -9   4  10       15.48       18.66     15.52 o 
  -8   4  10      385.03      426.12     18.67 o 
  -7   4  10       14.22       15.98      7.51 o 
  -6   4  10       71.73       59.82      7.74 o 
  -5   4  10      320.14      289.62      9.45 o 
  -4   4  10     1144.34     1089.59     14.72 o 
  -3   4  10     2138.75     2073.83     21.46 o 
  -2   4  10      299.89      284.78     10.62 o 
  -1   4  10      439.06      406.69     11.46 o 
   0   4  10      143.93      146.50      7.90 o 
   1   4  10      177.42      182.14      8.53 o 
   2   4  10      288.50      303.80     11.17 o 
   3   4  10      207.29      207.54     11.08 o 
   4   4  10       11.93        6.98     11.64 o 
   5   4  10       40.15       63.00     13.99 o 
 -13   5  10       71.33       65.60     11.50 o 
 -12   5  10       34.42       32.87     10.10 o 
 -11   5  10      240.97      242.47     22.94 o 
 -10   5  10      344.92      299.30     15.71 o 
  -9   5  10      293.99      274.34     28.34 o 
  -8   5  10        4.84       -6.22      9.45 o 
  -7   5  10     1252.28     1300.79     82.78 o 
  -6   5  10        8.83        2.91      6.03 o 
  -5   5  10      306.86      307.17     10.95 o 
  -4   5  10       63.67       58.28      6.66 o 
  -3   5  10      103.43      115.29      6.20 o 
  -2   5  10      124.37      133.24      6.97 o 
  -1   5  10      178.05      208.28      7.71 o 
   0   5  10        8.39       13.30      5.26 o 
   1   5  10        5.70        4.93      5.94 o 
   2   5  10        0.14        7.45      7.14 o 
   3   5  10        0.19       -4.54      9.05 o 
   4   5  10        5.50       11.47     17.88 o 
   5   5  10       59.26       59.44     14.43 o 
 -13   6  10      273.83      235.63     19.40 o 
 -12   6  10      432.48      478.82     34.37 o 
 -11   6  10      226.73      282.46     16.82 o 
 -10   6  10       44.67       59.32     17.54 o 
  -9   6  10      267.11      298.97     11.68 o 
  -8   6  10      613.51      619.11     27.22 o 
  -7   6  10      331.78      303.75     11.84 o 
  -6   6  10      129.45      148.56      7.25 o 
  -5   6  10     2144.47     2095.12     22.40 o 
  -4   6  10      673.57      662.86     12.24 o 
  -3   6  10     1390.43     1295.40     17.54 o 
  -2   6  10      450.82      451.32     12.27 o 
  -1   6  10      602.52      571.48     11.87 o 
   0   6  10     1026.52      983.14     14.89 o 
   1   6  10        5.46        2.28      6.26 o 
   2   6  10      273.06      258.91     16.42 o 
   3   6  10      309.92      313.47     25.53 o 
   4   6  10      146.91      157.50     30.14 o 
   5   6  10      124.17      131.39     14.79 o 
 -13   7  10        2.03        7.20     14.27 o 
 -12   7  10        0.00        9.61     13.03 o 
 -11   7  10      113.57       85.23     14.28 o 
 -10   7  10      203.44      220.75     19.23 o 
  -9   7  10      111.53      127.15     11.61 o 
  -8   7  10       36.29       37.74      8.78 o 
  -7   7  10      150.64      134.51     18.56 o 
  -6   7  10       42.30       57.58      6.75 o 
  -5   7  10        6.69       15.79      6.25 o 
  -4   7  10        1.54       12.66      6.12 o 
  -3   7  10      154.10      151.80      6.93 o 
  -2   7  10      250.14      265.62      8.63 o 
  -1   7  10      310.52      328.40     14.25 o 
   0   7  10      432.25      424.63     12.73 o 
   1   7  10      244.27      216.72     29.02 o 
   2   7  10       94.33      111.06     20.47 o 
   3   7  10        4.87        2.69     23.62 o 
   4   7  10        6.41        2.07      9.19 o 
   5   7  10        1.31       -7.77     13.92 o 
 -13   8  10      206.37      217.20     18.89 o 
 -12   8  10      319.93      338.04     19.71 o 
 -11   8  10     1100.58     1057.82     27.94 o 
 -10   8  10      690.55      708.95     22.72 o 
  -9   8  10        9.09       26.77     11.13 o 
  -8   8  10      685.00      643.21     20.12 o 
  -7   8  10     1552.58     1643.48     50.98 o 
  -6   8  10      536.90      525.86     11.92 o 
  -5   8  10      444.54      448.47     10.89 o 
  -4   8  10      316.22      353.57     14.16 o 
  -3   8  10      181.82      175.75      7.65 o 
  -2   8  10      599.25      643.64     22.03 o 
  -1   8  10        2.04       -5.77      7.60 o 
   0   8  10      264.48      281.29     32.28 o 
   1   8  10       77.24       52.02     17.32 o 
   2   8  10      200.18      239.92     15.91 o 
   3   8  10      238.38      223.47     27.89 o 
   4   8  10      259.91      200.82     17.18 o 
 -12   9  10        0.66       -1.66     13.90 o 
 -11   9  10        6.26        0.54     12.64 o 
 -10   9  10      180.28      154.86     13.62 o 
  -9   9  10       73.03       59.99     12.33 o 
  -8   9  10      174.56      192.31     14.98 o 
  -7   9  10      177.83      224.40     11.12 o 
  -6   9  10      148.23      135.68      8.29 o 
  -5   9  10       22.96       28.50      7.33 o 
  -4   9  10       29.51       19.51      6.07 o 
  -3   9  10      497.86      479.91     12.11 o 
  -2   9  10        6.32        5.71      7.36 o 
  -1   9  10       16.76        8.97      7.89 o 
   0   9  10        4.65       -5.28     10.00 o 
   1   9  10      138.78      120.28     20.81 o 
   2   9  10        2.23       11.47     11.56 o 
   3   9  10        7.87        7.39     10.18 o 
   4   9  10        3.10      -11.25     13.72 o 
 -12  10  10      513.46      600.32     24.95 o 
 -11  10  10      226.62      207.62     17.37 o 
 -10  10  10       30.25       48.57     13.44 o 
  -9  10  10      173.99      187.79     15.26 o 
  -8  10  10      149.91      185.56     12.32 o 
  -7  10  10        7.57       19.15      9.94 o 
  -6  10  10      843.01      834.41     15.09 o 
  -5  10  10       97.61       62.10      7.93 o 
  -4  10  10       54.03       38.78      6.72 o 
  -3  10  10       11.37       11.50      6.61 o 
  -2  10  10        9.43       10.13      7.63 o 
  -1  10  10      557.91      569.43     19.04 o 
   0  10  10        6.74       17.23     10.76 o 
   1  10  10      668.84      695.26     22.45 o 
   2  10  10       15.94       33.44     12.81 o 
   3  10  10      115.85      122.71     16.20 o 
   4  10  10      174.06      183.85     18.21 o 
 -11  11  10       36.25       28.78     14.47 o 
 -10  11  10      140.26      139.96     17.21 o 
  -9  11  10       47.77       22.76     12.72 o 
  -8  11  10      147.28      133.65     12.11 o 
  -7  11  10        0.02        0.29     10.08 o 
  -6  11  10        0.65       20.28     12.42 o 
  -5  11  10        0.47        7.05      7.09 o 
  -4  11  10       27.11       29.53      7.19 o 
  -3  11  10       87.79       91.18      8.27 o 
  -2  11  10       15.56       10.13      8.55 o 
  -1  11  10        1.42        3.54     10.31 o 
   0  11  10      418.82      423.73     18.54 o 
   1  11  10        9.32       12.78     12.23 o 
   2  11  10      153.47      154.97     15.88 o 
   3  11  10       78.69       74.40     15.39 o 
 -10  12  10       94.79       83.52     29.92 o 
  -9  12  10      353.18      371.68     16.54 o 
  -8  12  10      387.73      462.05     30.92 o 
  -7  12  10      735.91      735.01     19.29 o 
  -6  12  10      130.86      148.33     12.29 o 
  -5  12  10      548.56      535.40     14.49 o 
  -4  12  10      567.99      552.82     12.89 o 
  -3  12  10      219.18      216.94      9.57 o 
  -2  12  10      625.06      619.44     20.83 o 
  -1  12  10      300.30      306.82     24.97 o 
   0  12  10      672.78      635.90     21.93 o 
   1  12  10        7.14       10.93     12.74 o 
   2  12  10      285.77      230.72     17.84 o 
 -10  13  10       77.57      113.45     34.86 o 
  -9  13  10      106.20       99.49     13.52 o 
  -8  13  10      122.84      125.88     17.93 o 
  -7  13  10      104.99      125.12     17.64 o 
  -6  13  10      325.67      357.97     19.38 o 
  -5  13  10        1.46       11.30     12.95 o 
  -4  13  10       72.05       83.88     10.08 o 
  -3  13  10       25.91       36.15      8.92 o 
  -2  13  10       40.39       22.73     11.51 o 
  -1  13  10       50.93       81.53     13.22 o 
   0  13  10        0.28       18.52     12.68 o 
   1  13  10       13.17       12.96     13.42 o 
   2  13  10        1.12        1.11     14.04 o 
  -9  14  10      140.79      145.31     18.83 o 
  -8  14  10      401.54      435.49     35.65 o 
  -7  14  10      161.72      158.89     16.07 o 
  -6  14  10      138.49      144.91     14.39 o 
  -5  14  10       95.14      119.54     13.71 o 
  -4  14  10       67.84       72.61     11.87 o 
  -3  14  10      130.22      138.60     13.53 o 
  -2  14  10      107.90       94.92     18.22 o 
  -1  14  10      149.48      119.28     14.43 o 
   0  14  10       39.28       36.77     13.67 o 
   1  14  10        4.87      -11.58     13.77 o 
  -7  15  10       11.63        5.58     12.71 o 
  -6  15  10       33.04       29.98     14.27 o 
  -5  15  10       58.21       74.44     13.17 o 
  -4  15  10        5.42       -2.45     18.79 o 
  -3  15  10       94.03       83.65     14.94 o 
  -2  15  10       23.15       10.35     17.09 o 
  -1  15  10        3.19        6.75     17.32 o 
  -5  16  10       11.21       -3.91     18.14 o 
  -4  16  10      595.91      649.36     27.56 o 
  -3  16  10       98.09      150.48     34.64 o 
 -14   1  11      598.37      638.35     25.68 o 
 -13   1  11      321.74      322.27     17.16 o 
 -12   1  11      116.08      137.33      9.49 o 
 -11   1  11      612.45      544.68     18.50 o 
 -10   1  11       36.60       38.71      9.61 o 
  -9   1  11     1118.78     1119.75     28.12 o 
  -8   1  11     1731.72     1795.60     28.31 o 
  -7   1  11     1915.16     1878.83     28.70 o 
  -6   1  11      479.43      458.52     16.89 o 
  -5   1  11       18.59       20.49      7.31 o 
  -4   1  11      476.00      432.38     10.12 o 
  -3   1  11       70.57       76.10      6.52 o 
  -2   1  11      228.74      238.57     14.73 o 
  -1   1  11      345.40      335.17      9.82 o 
   0   1  11      595.69      615.03     12.71 o 
   1   1  11     1407.61     1278.28     36.43 o 
   2   1  11       25.02       26.64      7.60 o 
   3   1  11        1.40        3.81      7.45 o 
   4   1  11        3.81       -3.80      8.55 o 
   5   1  11        1.91        8.40     10.99 o 
 -14   2  11        0.37       -1.68     12.02 o 
 -13   2  11      134.39      144.94     13.33 o 
 -12   2  11        3.64        9.87      7.13 o 
 -11   2  11       11.49        7.68      9.48 o 
 -10   2  11        0.00      -12.58      8.74 o 
  -9   2  11     2204.60     2238.43     33.47 o 
  -8   2  11      351.59      381.46     15.52 o 
  -7   2  11       51.15       66.43      8.93 o 
  -6   2  11     1767.41     1786.21     23.22 o 
  -5   2  11     1393.93     1465.72     17.89 o 
  -4   2  11       14.21       10.01      5.50 o 
  -3   2  11       10.57       17.78      5.04 o 
  -2   2  11       31.52       25.14      5.98 o 
  -1   2  11      176.48      179.97      8.25 o 
   0   2  11       74.42       82.67      7.44 o 
   1   2  11     2124.33     1976.67     32.19 o 
   2   2  11        0.04       -5.38      8.02 o 
   3   2  11      115.62      114.15      9.35 o 
   4   2  11       16.55       30.48     10.40 o 
   5   2  11       14.93       22.24     11.37 o 
 -14   3  11      265.26      327.39     16.20 o 
 -13   3  11      383.89      496.58     17.12 o 
 -12   3  11      197.17      185.29     13.98 o 
 -11   3  11      164.68      184.82     11.31 o 
 -10   3  11      538.14      511.64     17.33 o 
  -9   3  11       83.44       83.71     10.89 o 
  -8   3  11      636.40      648.45     17.12 o 
  -7   3  11      224.28      239.74     16.20 o 
  -6   3  11     1184.86     1084.17     47.24 o 
  -5   3  11     1831.70     1775.42     23.69 o 
  -4   3  11      290.55      247.58      9.23 o 
  -3   3  11      763.22      777.80     12.85 o 
  -2   3  11       37.41       25.23      7.29 o 
  -1   3  11      362.81      349.60     10.06 o 
   0   3  11      246.02      248.19      9.38 o 
   1   3  11      671.86      693.08     16.64 o 
   2   3  11      518.29      535.97     13.33 o 
   3   3  11      159.03      169.16      9.80 o 
   4   3  11       19.75        1.13     10.56 o 
   5   3  11        8.92       23.95     14.05 o 
 -14   4  11       23.88       16.91     12.38 o 
 -13   4  11        4.03       -0.84     11.29 o 
 -12   4  11       47.84       31.64     12.56 o 
 -11   4  11      647.95      599.76     20.75 o 
 -10   4  11       62.79       56.22     10.81 o 
  -9   4  11      991.09      972.22     29.13 o 
  -8   4  11       21.08       19.06      9.46 o 
  -7   4  11        1.33        0.61      7.97 o 
  -6   4  11       29.18       31.65      8.57 o 
  -5   4  11        0.01       -7.14      6.32 o 
  -4   4  11      133.03      120.79      7.24 o 
  -3   4  11       29.13       23.96      5.54 o 
  -2   4  11      238.45      273.28     13.77 o 
  -1   4  11        4.02       11.50      7.43 o 
   0   4  11       70.87       82.88      7.27 o 
   1   4  11       39.05       26.35      6.80 o 
   2   4  11        7.59        9.58      6.73 o 
   3   4  11        0.47       -0.39      9.25 o 
   4   4  11       11.27       11.12     16.20 o 
   5   4  11       15.47       19.33     14.21 o 
 -13   5  11      555.13      604.00     19.11 o 
 -12   5  11      330.33      402.67     33.52 o 
 -11   5  11      206.46      180.39     16.65 o 
 -10   5  11        4.07       -0.55      8.38 o 
  -9   5  11      312.93      366.44     15.42 o 
  -8   5  11      523.96      520.72     16.89 o 
  -7   5  11      542.91      517.65     52.07 o 
  -6   5  11      380.07      343.73     11.29 o 
  -5   5  11     1045.82     1030.95     17.52 o 
  -4   5  11     1178.37     1228.62     30.33 o 
  -3   5  11      151.34      175.97     15.51 o 
  -2   5  11      116.59      113.75      7.28 o 
  -1   5  11      136.77      142.84      7.89 o 
   0   5  11      238.44      237.66     10.97 o 
   1   5  11      123.72      142.84     10.94 o 
   2   5  11      188.54      195.65     11.47 o 
   3   5  11        7.65       17.03     12.05 o 
   4   5  11       75.13       81.10     14.64 o 
 -13   6  11        3.41       24.09     14.36 o 
 -12   6  11      256.46      234.87     17.32 o 
 -11   6  11       24.68       10.08     11.99 o 
 -10   6  11        1.64      -15.74     10.49 o 
  -9   6  11     1307.05     1284.38     24.87 o 
  -8   6  11      792.75      765.43     19.15 o 
  -7   6  11       84.48      103.50      8.57 o 
  -6   6  11      288.00      309.56     11.10 o 
  -5   6  11        2.05       10.04      6.96 o 
  -4   6  11        2.89        3.30      6.29 o 
  -3   6  11      132.03      154.93      7.58 o 
  -2   6  11      276.79      251.53      8.65 o 
  -1   6  11        6.50        9.43      6.09 o 
   0   6  11      110.78      123.57      8.50 o 
   1   6  11       24.69       23.96     11.81 o 
   2   6  11        0.01       17.83     15.52 o 
   3   6  11        0.97        2.43     12.15 o 
   4   6  11       60.54       54.12     14.48 o 
 -13   7  11       77.23       91.92     16.23 o 
 -12   7  11       40.37       31.94     13.99 o 
 -11   7  11     1198.34     1203.65     30.59 o 
 -10   7  11       23.70       17.59     11.69 o 
  -9   7  11       25.50       42.42     10.44 o 
  -8   7  11      561.26      550.00     17.62 o 
  -7   7  11       12.40       14.47      6.62 o 
  -6   7  11      671.43      640.47     17.73 o 
  -5   7  11      247.11      226.30      9.31 o 
  -4   7  11      136.62      150.41     15.16 o 
  -3   7  11      404.46      407.61     20.84 o 
  -2   7  11       94.13      102.12      7.31 o 
  -1   7  11      472.42      498.26     11.97 o 
   0   7  11      182.93      210.57     10.75 o 
   1   7  11       63.29       59.35     19.01 o 
   2   7  11        0.70        5.78     11.78 o 
   3   7  11       14.56       43.33     13.46 o 
   4   7  11        1.10       -5.29     13.62 o 
 -12   8  11       90.52      132.64     16.36 o 
 -11   8  11        1.43       -5.82     12.55 o 
 -10   8  11       18.34       23.95     12.48 o 
  -9   8  11        6.01        0.25      8.94 o 
  -8   8  11        2.23        4.98      9.93 o 
  -7   8  11      489.24      488.33     26.46 o 
  -6   8  11       55.32       51.87     11.81 o 
  -5   8  11      226.15      243.40      9.67 o 
  -4   8  11       26.28       29.13      7.12 o 
  -3   8  11       65.66       57.39      9.71 o 
  -2   8  11       32.88       35.06      9.80 o 
  -1   8  11       17.09       24.81      7.41 o 
   0   8  11       46.80       36.70     11.45 o 
   1   8  11       30.29       36.81     12.10 o 
   2   8  11       16.13       15.01     12.48 o 
   3   8  11       19.10       -0.26     13.02 o 
   4   8  11        9.85       12.46     14.59 o 
 -12   9  11      137.33      139.96     14.88 o 
 -11   9  11      213.44      202.01     17.21 o 
 -10   9  11      961.21     1020.91     27.09 o 
  -9   9  11      520.28      522.01     20.28 o 
  -8   9  11      474.10      420.20     17.89 o 
  -7   9  11      927.54     1021.97     43.73 o 
  -6   9  11      177.68      168.56     10.52 o 
  -5   9  11       40.49       32.80      7.47 o 
  -4   9  11       67.70       66.70      8.12 o 
  -3   9  11      267.63      256.43     11.16 o 
  -2   9  11     1200.93     1251.78     32.88 o 
  -1   9  11      108.31      116.41     12.84 o 
   0   9  11        1.03       -0.60     11.11 o 
   1   9  11       63.17       70.06     21.03 o 
   2   9  11        0.80       18.37     12.81 o 
   3   9  11        0.77       -0.14     13.46 o 
 -11  10  11       61.02       37.70     14.39 o 
 -10  10  11       64.50       63.07     13.99 o 
  -9  10  11       62.46       71.29     15.63 o 
  -8  10  11      179.75      185.16     14.77 o 
  -7  10  11      249.84      254.58     12.93 o 
  -6  10  11      656.53      624.17     14.68 o 
  -5  10  11        0.19       -4.10      6.57 o 
  -4  10  11        0.79       -6.81      7.23 o 
  -3  10  11       11.69        6.59      7.90 o 
  -2  10  11       16.36       17.05      8.98 o 
  -1  10  11      217.20      196.00     14.66 o 
   0  10  11       29.83       29.18     12.10 o 
   1  10  11      183.50      171.67     15.65 o 
   2  10  11        0.04        1.78     15.18 o 
   3  10  11        0.03        3.37     11.92 o 
 -11  11  11      150.95      182.94     18.11 o 
 -10  11  11      129.87      138.66     16.30 o 
  -9  11  11      640.53      661.67     23.14 o 
  -8  11  11      497.75      531.36     17.93 o 
  -7  11  11     1059.30     1052.04     21.87 o 
  -6  11  11       79.57       79.29      8.40 o 
  -5  11  11      528.03      555.25     12.42 o 
  -4  11  11        2.00        7.36      7.60 o 
  -3  11  11       23.27       12.12     15.59 o 
  -2  11  11      228.17      251.40     16.10 o 
  -1  11  11       80.92      109.02     14.48 o 
   0  11  11      675.67      665.84     22.70 o 
   1  11  11       30.48       20.55     20.02 o 
   2  11  11       18.53       18.97     14.20 o 
 -10  12  11       28.16       25.97     14.61 o 
  -9  12  11       39.73       44.36     14.23 o 
  -8  12  11       51.96       47.00     11.46 o 
  -7  12  11       58.57       58.92     15.85 o 
  -6  12  11       10.60       11.85     11.15 o 
  -5  12  11       91.73       86.94      8.86 o 
  -4  12  11       86.26       82.32      8.92 o 
  -3  12  11       32.98       30.79     11.30 o 
  -2  12  11       53.72       55.64     13.40 o 
  -1  12  11       46.72       27.03     13.71 o 
   0  12  11        2.70        2.97     12.64 o 
   1  12  11       62.74       63.69     16.76 o 
  -9  13  11      270.44      297.28     16.34 o 
  -8  13  11      224.65      279.30     20.99 o 
  -7  13  11      422.19      475.08     18.45 o 
  -6  13  11      640.25      660.84     20.90 o 
  -5  13  11      158.24      155.31     13.02 o 
  -4  13  11       43.11       45.13     12.44 o 
  -3  13  11        2.00        5.40     12.35 o 
  -2  13  11       80.90       92.30     17.09 o 
  -1  13  11      136.38      141.79     15.23 o 
   0  13  11        7.38        1.96     13.06 o 
  -8  14  11       34.71       32.26     16.58 o 
  -7  14  11        1.60        0.54     12.08 o 
  -6  14  11       51.35       56.25     12.67 o 
  -5  14  11       27.30       18.71     12.31 o 
  -4  14  11       91.58       83.34     14.48 o 
  -3  14  11        4.41        0.90     16.20 o 
  -2  14  11        3.24        1.84     13.66 o 
  -1  14  11        7.49       26.08     15.07 o 
  -6  15  11       34.11       33.72     13.10 o 
  -5  15  11      103.82       99.20     18.14 o 
  -4  15  11       32.69       16.87     25.19 o 
  -3  15  11      157.55      148.46     21.14 o 
 -14   0  12      513.28      613.62     35.99 o 
 -13   0  12       55.04       20.22     13.90 o 
 -12   0  12       51.85       25.64     18.67 o 
 -11   0  12        3.34       42.96     17.54 o 
 -10   0  12       73.70       55.11     14.62 o 
  -9   0  12     4518.40     4534.43     77.60 o 
  -8   0  12     4808.77     4943.59     82.33 o 
  -7   0  12     3343.59     3276.38     60.51 o 
  -6   0  12       14.85       13.10      8.57 o 
  -5   0  12       81.58       91.79     19.34 o 
  -4   0  12      497.22      489.49     15.88 o 
  -3   0  12      335.99      311.92     13.65 o 
  -2   0  12      547.66      530.27     24.41 o 
  -1   0  12      532.30      507.11     17.21 o 
   0   0  12     1428.44     1335.45     26.63 o 
   1   0  12      257.04      267.00     14.95 o 
   2   0  12      496.29      455.67     18.28 o 
   3   0  12        1.17       -4.95     11.45 o 
   4   0  12        0.37       15.76     15.83 o 
 -14   1  12        0.15       -8.27     11.73 o 
 -13   1  12        1.25        3.04      8.47 o 
 -12   1  12        0.81       -2.02      9.33 o 
 -11   1  12       14.92       13.90     10.31 o 
 -10   1  12      337.55      338.95     14.63 o 
  -9   1  12       73.41       52.43      9.85 o 
  -8   1  12        7.08        2.02      8.58 o 
  -7   1  12       77.95       89.08      9.94 o 
  -6   1  12       82.81      100.09      7.64 o 
  -5   1  12       17.15       16.24      5.42 o 
  -4   1  12       96.27       92.30      6.52 o 
  -3   1  12       40.73       50.42     10.85 o 
  -2   1  12       19.26       18.90      5.31 o 
  -1   1  12      108.56       90.33      7.79 o 
   0   1  12      228.47      193.67      9.27 o 
   1   1  12      316.53      316.27     11.23 o 
   2   1  12      108.47      101.98     11.92 o 
   3   1  12        5.72        3.07      8.21 o 
   4   1  12       24.02       10.72     11.66 o 
 -14   2  12      176.90      185.49     14.24 o 
 -13   2  12      264.35      323.53     15.12 o 
 -12   2  12      262.55      268.82     17.33 o 
 -11   2  12       23.44       20.71     10.21 o 
 -10   2  12     1138.38     1121.86     24.09 o 
  -9   2  12     2242.49     2198.34     33.47 o 
  -8   2  12     1576.46     1610.23     27.89 o 
  -7   2  12      684.65      607.83     16.42 o 
  -6   2  12     2123.55     2131.06     27.00 o 
  -5   2  12      376.56      360.20      9.89 o 
  -4   2  12      215.87      222.17      9.50 o 
  -3   2  12      635.97      663.91     18.20 o 
  -2   2  12      798.46      778.46     13.74 o 
  -1   2  12      301.37      303.24     10.06 o 
   0   2  12       59.16       69.31      7.79 o 
   1   2  12     1316.81     1228.96     25.76 o 
   2   2  12       58.04       62.64      8.49 o 
   3   2  12        3.06        2.05      8.26 o 
   4   2  12        3.26        1.00     10.88 o 
 -14   3  12       44.74       53.99     13.26 o 
 -13   3  12       72.04       69.19     11.59 o 
 -12   3  12       22.78       18.97     12.15 o 
 -11   3  12      236.47      233.62     14.63 o 
 -10   3  12       45.72       46.79     12.93 o 
  -9   3  12       32.34       41.75      9.70 o 
  -8   3  12       18.15       26.92      9.12 o 
  -7   3  12      695.60      736.95     18.84 o 
  -6   3  12       13.80       18.83      7.07 o 
  -5   3  12       56.61       54.71      6.38 o 
  -4   3  12       90.29       74.21      8.45 o 
  -3   3  12      326.31      338.75     10.07 o 
  -2   3  12        1.53       -3.22      6.05 o 
  -1   3  12      451.91      425.34     13.86 o 
   0   3  12       79.17       64.67      7.21 o 
   1   3  12      494.30      454.49     14.51 o 
   2   3  12      117.46      120.39     11.07 o 
   3   3  12        2.19       -1.11      9.96 o 
   4   3  12        0.18        5.05     15.11 o 
 -13   4  12      430.60      490.64     30.39 o 
 -12   4  12      789.22      838.13     25.08 o 
 -11   4  12      883.71      841.33     23.96 o 
 -10   4  12      562.80      492.93     17.04 o 
  -9   4  12      203.36      211.89     12.71 o 
  -8   4  12     2206.55     2111.91     32.65 o 
  -7   4  12     1803.03     1739.08     30.93 o 
  -6   4  12        3.33        0.31      7.00 o 
  -5   4  12      381.37      394.98     25.40 o 
  -4   4  12     1203.12     1226.36     29.54 o 
  -3   4  12      423.80      427.61     10.75 o 
  -2   4  12       19.38       25.70      6.64 o 
  -1   4  12      125.01      139.33      8.47 o 
   0   4  12      273.37      264.31     13.64 o 
   1   4  12       29.02       20.57      7.33 o 
   2   4  12       27.70       26.11      9.83 o 
   3   4  12       66.90       45.22     14.95 o 
   4   4  12        1.78        5.15     15.51 o 
 -13   5  12       80.71       80.43     12.15 o 
 -12   5  12        6.20       -1.91     12.71 o 
 -11   5  12       14.92        4.40      9.60 o 
 -10   5  12      108.18      115.30     12.48 o 
  -9   5  12       37.45       34.14     10.81 o 
  -8   5  12       38.43       32.05      9.64 o 
  -7   5  12      317.30      322.72     29.07 o 
  -6   5  12      500.93      524.24     21.56 o 
  -5   5  12      178.11      171.09      9.24 o 
  -4   5  12       25.37       31.63      8.12 o 
  -3   5  12      989.79     1019.01     15.82 o 
  -2   5  12        0.20       -9.05      6.03 o 
  -1   5  12       10.23       10.81      6.86 o 
   0   5  12       14.12       19.90      7.60 o 
   1   5  12       21.78       19.11      6.71 o 
   2   5  12       34.65       18.65     12.10 o 
   3   5  12        3.57        4.59     12.86 o 
 -13   6  12      514.90      560.39     18.26 o 
 -12   6  12      107.09       95.38     15.10 o 
 -11   6  12      485.96      534.08     21.18 o 
 -10   6  12      245.21      225.43     16.42 o 
  -9   6  12     1343.39     1444.07     99.76 o 
  -8   6  12      347.87      346.47     14.83 o 
  -7   6  12      618.15      673.31     15.52 o 
  -6   6  12      867.43      895.06     30.63 o 
  -5   6  12      259.79      238.62     19.04 o 
  -4   6  12      150.02      147.66      8.90 o 
  -3   6  12      116.93      114.69      9.57 o 
  -2   6  12      664.75      620.24     14.06 o 
  -1   6  12      300.41      298.28     10.51 o 
   0   6  12       58.34       69.49      8.05 o 
   1   6  12        1.84        9.94     11.67 o 
   2   6  12        7.71       15.06     12.32 o 
   3   6  12       19.18        8.56     13.62 o 
 -13   7  12        8.62       20.13     20.92 o 
 -12   7  12       24.41       25.08     13.65 o 
 -11   7  12       23.84        8.30     13.61 o 
 -10   7  12       96.90      101.50     13.83 o 
  -9   7  12       29.03       12.21      9.72 o 
  -8   7  12      370.31      410.47     16.65 o 
  -7   7  12       11.79       16.21      7.74 o 
  -6   7  12      167.06      173.26     10.09 o 
  -5   7  12       72.24       70.83      8.69 o 
  -4   7  12      160.11      168.82     10.07 o 
  -3   7  12       91.25       91.01      9.46 o 
  -2   7  12       49.04       42.80      6.99 o 
  -1   7  12       64.76       67.84      8.96 o 
   0   7  12       12.85       23.15     11.40 o 
   1   7  12       11.79       -5.58     11.49 o 
   2   7  12       47.52       42.61     13.62 o 
   3   7  12       31.51       20.97     19.01 o 
 -12   8  12      177.24      209.40     28.23 o 
 -11   8  12      638.46      589.29     23.05 o 
 -10   8  12     1583.32     1660.21     57.58 o 
  -9   8  12       18.58       61.41     17.54 o 
  -8   8  12      447.19      477.08     27.67 o 
  -7   8  12      376.55      421.50     15.86 o 
  -6   8  12      817.69      805.82     25.53 o 
  -5   8  12      358.52      338.51     26.20 o 
  -4   8  12      664.23      627.89     15.42 o 
  -3   8  12     1837.50     1771.75     25.35 o 
  -2   8  12      391.86      403.90     15.09 o 
  -1   8  12      637.37      632.25     16.73 o 
   0   8  12      348.62      326.82     17.23 o 
   1   8  12       36.41       41.70     12.86 o 
   2   8  12       10.07        7.56     13.35 o 
   3   8  12       89.23       77.30     13.96 o 
 -12   9  12       11.90       12.37     17.54 o 
 -11   9  12        5.76        2.97     13.42 o 
 -10   9  12       37.62       58.89     13.60 o 
  -9   9  12        6.12        0.43     11.61 o 
  -8   9  12       29.99       21.09     10.63 o 
  -7   9  12        4.01        6.79      8.22 o 
  -6   9  12        2.19       -2.48      7.76 o 
  -5   9  12        2.33        3.34      7.92 o 
  -4   9  12      272.31      289.84     12.10 o 
  -3   9  12      195.85      186.42     11.01 o 
  -2   9  12      105.13       86.37      9.80 o 
  -1   9  12       23.07       26.36     11.75 o 
   0   9  12        0.03        8.38     11.81 o 
   1   9  12        0.68       -6.51      9.48 o 
   2   9  12       82.05       65.09     14.92 o 
 -11  10  12       70.66       66.53     13.23 o 
 -10  10  12      451.67      432.49     20.75 o 
  -9  10  12      168.53      177.16     15.83 o 
  -8  10  12       54.89       42.62     20.13 o 
  -7  10  12      318.41      335.53     11.96 o 
  -6  10  12      354.12      368.87     19.67 o 
  -5  10  12     1111.57     1196.13     36.46 o 
  -4  10  12      218.68      212.58     14.04 o 
  -3  10  12      422.04      446.85     17.04 o 
  -2  10  12     1186.89     1191.34     29.35 o 
  -1  10  12       73.62       51.87     12.87 o 
   0  10  12      182.24      208.38     16.52 o 
   1  10  12       67.00       87.25     16.65 o 
   2  10  12       22.87        6.60     14.32 o 
 -11  11  12        9.62       29.61     15.11 o 
 -10  11  12       43.95       41.04     17.32 o 
  -9  11  12       23.19       24.32     16.98 o 
  -8  11  12      277.60      282.44     16.10 o 
  -7  11  12      134.95      125.01     11.76 o 
  -6  11  12      198.39      205.22     11.95 o 
  -5  11  12      147.74      138.92     16.72 o 
  -4  11  12      106.60      107.79     10.98 o 
  -3  11  12       32.88       50.02      9.73 o 
  -2  11  12       90.81       94.74     13.56 o 
  -1  11  12       10.53        9.60     13.44 o 
   0  11  12        2.30        9.82     13.13 o 
   1  11  12       15.94       -1.15     14.12 o 
 -10  12  12       26.89       41.66     15.50 o 
  -9  12  12      252.70      251.40     19.24 o 
  -8  12  12       79.26       71.92     12.23 o 
  -7  12  12       55.61       60.56     15.31 o 
  -6  12  12      777.67      776.32     21.50 o 
  -5  12  12      128.11      126.75     12.09 o 
  -4  12  12      179.48      202.33     13.12 o 
  -3  12  12       43.02       34.62     12.42 o 
  -2  12  12       18.13       17.38     14.40 o 
  -1  12  12      540.51      562.88     22.54 o 
   0  12  12        4.12      -18.49     15.75 o 
  -9  13  12        4.17        7.42     20.69 o 
  -8  13  12       30.76       33.90     15.87 o 
  -7  13  12       19.57       45.00     13.78 o 
  -6  13  12       31.54       42.43     12.83 o 
  -5  13  12       28.21       15.62     12.17 o 
  -4  13  12       42.51       44.04     30.37 o 
  -3  13  12        5.90       11.55     12.45 o 
  -2  13  12        0.02       -7.65     12.58 o 
  -1  13  12        0.24      -15.89     13.35 o 
  -7  14  12      189.99      195.73     16.27 o 
  -6  14  12      149.51      144.62     15.22 o 
  -5  14  12      131.83      124.84     22.49 o 
  -4  14  12       14.55       25.64     17.54 o 
  -3  14  12       37.77       68.60     19.57 o 
 -14   1  13       72.35       74.40     12.62 o 
 -13   1  13      123.49      102.47     10.33 o 
 -12   1  13      196.52      185.53     14.31 o 
 -11   1  13       24.17       41.89     11.03 o 
 -10   1  13       92.84       86.01     11.13 o 
  -9   1  13     1400.74     1390.76     26.39 o 
  -8   1  13     1443.82     1430.47     49.37 o 
  -7   1  13      909.96      897.61     24.97 o 
  -6   1  13       37.03       34.75      5.84 o 
  -5   1  13       39.06       50.03      6.96 o 
  -4   1  13      207.15      237.67     14.97 o 
  -3   1  13       22.03       17.24      6.21 o 
  -2   1  13        4.61        0.40      6.53 o 
  -1   1  13        1.40        0.14      6.92 o 
   0   1  13       79.77       89.31      9.19 o 
   1   1  13       75.73       89.28      9.10 o 
   2   1  13       46.38       28.18      9.61 o 
   3   1  13        2.24       -5.20      9.51 o 
 -13   2  13      141.82      171.84     16.23 o 
 -12   2  13       70.89      103.17     31.94 o 
 -11   2  13      304.80      301.00     15.43 o 
 -10   2  13       89.26       89.05     10.61 o 
  -9   2  13        1.24        3.79      9.22 o 
  -8   2  13       78.60       82.99     10.78 o 
  -7   2  13       14.61       15.12      7.66 o 
  -6   2  13       85.71      102.86      8.91 o 
  -5   2  13       50.04       61.04      7.18 o 
  -4   2  13      842.59      801.16     14.55 o 
  -3   2  13        1.71        3.37      6.30 o 
  -2   2  13      128.77      135.88      8.50 o 
  -1   2  13      478.12      435.68     11.64 o 
   0   2  13       15.60        9.06      7.69 o 
   1   2  13        2.11       12.69      8.02 o 
   2   2  13       25.05       25.10      8.73 o 
   3   2  13      152.49      120.52     12.95 o 
 -13   3  13      106.15      106.70     13.70 o 
 -12   3  13      109.65      155.86     13.72 o 
 -11   3  13      872.41      862.32     25.87 o 
 -10   3  13     1340.99     1361.70     26.83 o 
  -9   3  13      945.17      978.82     22.57 o 
  -8   3  13        2.47       11.22      9.14 o 
  -7   3  13      548.94      539.32     13.94 o 
  -6   3  13       46.07       52.84      8.30 o 
  -5   3  13      184.44      170.95      8.26 o 
  -4   3  13      260.92      264.09      9.82 o 
  -3   3  13     1006.45      942.85     32.89 o 
  -2   3  13     1007.99      963.50     22.90 o 
  -1   3  13       12.91       17.51      6.60 o 
   0   3  13      103.60      129.07     10.26 o 
   1   3  13        6.82        7.33      6.29 o 
   2   3  13      175.39      174.26     11.10 o 
   3   3  13        0.35        1.67     10.98 o 
 -13   4  13       51.46       53.15     15.91 o 
 -12   4  13       34.89       26.38     13.12 o 
 -11   4  13       19.96       25.43     10.73 o 
 -10   4  13        3.69      -10.83     10.89 o 
  -9   4  13      273.83      240.84     21.03 o 
  -8   4  13       13.01        3.84      9.21 o 
  -7   4  13        0.65       -1.73      6.47 o 
  -6   4  13      287.10      315.43     11.94 o 
  -5   4  13        7.20       12.09      6.71 o 
  -4   4  13      185.93      172.21      8.90 o 
  -3   4  13        1.08        3.47      6.41 o 
  -2   4  13        3.52       -1.15      5.96 o 
  -1   4  13        0.47       -1.87      6.77 o 
   0   4  13      104.55      100.30      8.67 o 
   1   4  13       15.99       19.86      8.68 o 
   2   4  13       79.34       74.97     11.50 o 
   3   4  13       19.67       14.28     14.09 o 
 -13   5  13      238.93      306.75     19.90 o 
 -12   5  13      401.54      398.04     18.91 o 
 -11   5  13      425.60      420.73     17.42 o 
 -10   5  13       62.02       63.67     17.99 o 
  -9   5  13      830.78      849.76     21.39 o 
  -8   5  13     1812.10     1832.96     63.88 o 
  -7   5  13      178.61      162.06     10.16 o 
  -6   5  13       14.72       21.93      7.96 o 
  -5   5  13       57.03       54.52      8.50 o 
  -4   5  13      536.16      525.69     12.60 o 
  -3   5  13     1010.70      994.76     23.47 o 
  -2   5  13      554.84      557.53     13.06 o 
  -1   5  13      657.72      632.91     14.30 o 
   0   5  13       41.60       35.76      8.21 o 
   1   5  13       25.31       12.17     12.16 o 
   2   5  13        2.15        9.38     11.17 o 
 -13   6  13       14.54       26.28     15.75 o 
 -12   6  13        7.98        6.44     13.27 o 
 -11   6  13      131.89      126.22     15.07 o 
 -10   6  13       15.47        8.19     10.31 o 
  -9   6  13      474.60      482.21     17.76 o 
  -8   6  13       32.53       30.94     10.16 o 
  -7   6  13       15.97       31.35      8.35 o 
  -6   6  13       69.36       60.62      8.67 o 
  -5   6  13        5.95        5.03      7.96 o 
  -4   6  13      448.97      450.26     13.91 o 
  -3   6  13       26.88       24.92      8.77 o 
  -2   6  13        2.77        9.45      7.23 o 
  -1   6  13       99.23       80.58      7.95 o 
   0   6  13       16.92       14.22      7.73 o 
   1   6  13        1.24       -3.00     19.91 o 
   2   6  13       19.73       13.05     13.66 o 
 -12   7  13      118.25      119.10     16.36 o 
 -11   7  13      207.45      177.90     16.46 o 
 -10   7  13     1081.98      964.29     36.21 o 
  -9   7  13       27.16       34.88     10.92 o 
  -8   7  13       58.80       58.59     12.13 o 
  -7   7  13      271.67      293.60     12.34 o 
  -6   7  13      116.26      140.84     16.85 o 
  -5   7  13       95.17       98.02      9.46 o 
  -4   7  13      238.34      289.15     28.39 o 
  -3   7  13       65.73       70.85      7.53 o 
  -2   7  13       81.02       98.96     10.29 o 
  -1   7  13       61.93       67.34     10.34 o 
   0   7  13       34.67       39.84     11.36 o 
   1   7  13       22.58       25.51     11.29 o 
   2   7  13        3.66        9.61     11.37 o 
 -12   8  13       34.23       60.02     15.39 o 
 -11   8  13        2.27        9.33     13.52 o 
 -10   8  13      151.26      149.22     15.43 o 
  -9   8  13      887.88      907.09     43.30 o 
  -8   8  13        0.17       -3.86     10.40 o 
  -7   8  13        0.40      -10.57      8.31 o 
  -6   8  13      380.35      389.75     13.55 o 
  -5   8  13        0.85        9.74      8.35 o 
  -4   8  13        6.48        4.88      8.37 o 
  -3   8  13       12.75        8.09      7.48 o 
  -2   8  13      167.22      152.66     10.80 o 
  -1   8  13       85.78       82.90     14.40 o 
   0   8  13       15.81        9.96     10.60 o 
   1   8  13        0.72        3.59     13.18 o 
 -11   9  13      558.03      512.02     25.98 o 
 -10   9  13      277.04      233.32     15.73 o 
  -9   9  13       49.27       74.23     14.85 o 
  -8   9  13        6.31       15.77     13.16 o 
  -7   9  13        1.88       -7.30      9.13 o 
  -6   9  13      990.12     1032.51     24.42 o 
  -5   9  13       81.66       79.09      9.86 o 
  -4   9  13       57.53       39.29      9.42 o 
  -3   9  13      106.71      116.17     11.20 o 
  -2   9  13       11.78       10.96      9.70 o 
  -1   9  13        0.87       11.45     10.91 o 
   0   9  13        2.44       -5.99     10.69 o 
   1   9  13       24.48       47.07     14.60 o 
 -11  10  13       24.79       14.14     14.62 o 
 -10  10  13        0.07       -8.21     13.28 o 
  -9  10  13       21.76       20.91     13.27 o 
  -8  10  13       13.44       13.27     17.54 o 
  -7  10  13      517.96      557.29     16.30 o 
  -6  10  13        6.66       -0.96      8.83 o 
  -5  10  13      238.80      238.78     12.80 o 
  -4  10  13      133.89      145.44     11.19 o 
  -3  10  13       16.54        5.98      9.30 o 
  -2  10  13        1.07        6.34     14.28 o 
  -1  10  13       18.09        3.77     20.58 o 
   0  10  13      118.53      106.23     15.39 o 
 -10  11  13      248.43      288.63     19.44 o 
  -9  11  13       10.69       18.54     15.13 o 
  -8  11  13      153.68      152.81     15.83 o 
  -7  11  13      299.89      344.52     18.60 o 
  -6  11  13      107.34      120.07     11.60 o 
  -5  11  13      177.39      198.76     12.88 o 
  -4  11  13      118.02      139.72     11.63 o 
  -3  11  13       19.41        1.53     13.07 o 
  -2  11  13        3.19        9.92     12.65 o 
  -1  11  13      328.20      309.58     19.11 o 
   0  11  13       50.54       56.52     16.20 o 
  -9  12  13       29.94       20.56     14.55 o 
  -8  12  13       78.57       70.26     21.37 o 
  -7  12  13       26.78       -6.09     15.23 o 
  -6  12  13       97.81       94.93     11.24 o 
  -5  12  13        1.14        9.24     10.87 o 
  -4  12  13       93.77       81.16     11.74 o 
  -3  12  13       46.91       27.10     13.03 o 
  -2  12  13       14.46       16.83     13.51 o 
  -8  13  13      246.75      288.33     26.43 o 
  -7  13  13       96.40      117.78     18.61 o 
  -6  13  13      270.61      304.78     29.92 o 
  -5  13  13       86.47      104.64     17.21 o 
  -4  13  13       27.31       33.94     16.87 o 
  -3  13  13        0.90       -3.56     14.06 o 
 -13   0  14      604.83      677.27     34.86 o 
 -12   0  14      660.66      608.67     29.47 o 
 -11   0  14       66.37       47.91     16.42 o 
 -10   0  14      146.08      132.94     17.77 o 
  -9   0  14      350.19      333.58     21.82 o 
  -8   0  14      866.96      877.69     30.82 o 
  -7   0  14      494.41      565.48     25.42 o 
  -6   0  14      318.23      335.24     15.39 o 
  -5   0  14      144.84      133.82     12.07 o 
  -4   0  14      244.97      302.29     36.55 o 
  -3   0  14      374.39      399.13     16.42 o 
  -2   0  14      126.17      142.14     13.09 o 
  -1   0  14       60.48       47.58     14.73 o 
   0   0  14       18.19        7.70     25.98 o 
   1   0  14      238.70      234.21     26.77 o 
   2   0  14       92.72       69.94     14.60 o 
 -13   1  14       75.38       33.92     26.32 o 
 -12   1  14        4.63        3.59     11.52 o 
 -11   1  14      550.55      516.82     45.32 o 
 -10   1  14       66.88       58.12     11.29 o 
  -9   1  14      235.64      236.06     12.94 o 
  -8   1  14      101.46      104.50     10.32 o 
  -7   1  14      170.08      169.10      9.80 o 
  -6   1  14       24.48       18.51      6.96 o 
  -5   1  14       80.22       90.38      7.39 o 
  -4   1  14        4.13       -1.80      5.37 o 
  -3   1  14        5.20       10.64      6.45 o 
  -2   1  14       62.68       60.91      8.02 o 
  -1   1  14        0.00      -11.06      7.37 o 
   0   1  14        1.26       -4.04      7.96 o 
   1   1  14       90.66       70.16      9.57 o 
   2   1  14       11.82       21.29     10.04 o 
 -13   2  14      123.96      154.90     13.57 o 
 -12   2  14      511.84      538.42     21.38 o 
 -11   2  14      619.81      578.81     20.74 o 
 -10   2  14        4.53       -2.31     10.10 o 
  -9   2  14      568.54      559.63     17.53 o 
  -8   2  14        2.93       11.31      9.38 o 
  -7   2  14       24.02       18.63      6.48 o 
  -6   2  14       23.14       20.77      6.98 o 
  -5   2  14       29.67       33.34      7.14 o 
  -4   2  14      611.98      572.09     16.23 o 
  -3   2  14      197.96      174.68     30.67 o 
  -2   2  14       95.54      100.31     10.45 o 
  -1   2  14        7.76        8.63      7.53 o 
   0   2  14       25.22       21.58      7.25 o 
   1   2  14      152.63      113.76     10.54 o 
   2   2  14      111.30      121.36     12.42 o 
 -13   3  14       16.26       19.05     14.14 o 
 -12   3  14      101.88       90.11     14.36 o 
 -11   3  14       46.39       36.36     11.65 o 
 -10   3  14      734.20      727.77     20.95 o 
  -9   3  14      166.81      169.69     19.79 o 
  -8   3  14      702.41      701.57     27.89 o 
  -7   3  14       56.11       58.84      7.98 o 
  -6   3  14      216.46      208.46     11.02 o 
  -5   3  14      385.55      379.32     11.51 o 
  -4   3  14      102.72      108.92      8.93 o 
  -3   3  14       58.31       58.66      7.77 o 
  -2   3  14       15.17        9.23      7.13 o 
  -1   3  14        0.02        2.18      7.53 o 
   0   3  14        4.46        4.74      7.89 o 
   1   3  14        8.45       -0.62      8.38 o 
   2   3  14      211.98      214.60     19.64 o 
 -13   4  14      512.99      520.15     40.71 o 
 -12   4  14      105.97      124.39     21.14 o 
 -11   4  14      392.11      385.25     18.13 o 
 -10   4  14      543.59      529.28     18.95 o 
  -9   4  14       44.44       17.72     15.63 o 
  -8   4  14       72.39       84.57     11.61 o 
  -7   4  14      134.31      143.96      9.51 o 
  -6   4  14       43.32       41.51      7.58 o 
  -5   4  14       99.22       91.38      9.66 o 
  -4   4  14      160.13      150.68     11.63 o 
  -3   4  14      460.03      435.41     12.40 o 
  -2   4  14       54.27       53.25      8.45 o 
  -1   4  14       35.24       41.08      8.22 o 
   0   4  14       32.89       42.74      8.54 o 
   1   4  14        1.97        7.41     11.01 o 
   2   4  14       66.44       73.39     25.87 o 
 -13   5  14       14.79       24.03     15.07 o 
 -12   5  14        2.54        2.88     13.33 o 
 -11   5  14      191.03      200.53     38.58 o 
 -10   5  14      117.96      121.14     23.62 o 
  -9   5  14       23.22       24.38     13.61 o 
  -8   5  14      296.70      301.91     15.50 o 
  -7   5  14       71.35       77.15      9.43 o 
  -6   5  14       15.71       12.20      8.27 o 
  -5   5  14       68.25       50.56     11.12 o 
  -4   5  14      115.83      112.01      9.35 o 
  -3   5  14       57.48       57.06      8.29 o 
  -2   5  14       86.93       88.95      9.06 o 
  -1   5  14       98.80       95.07      9.01 o 
   0   5  14       16.37        6.67      7.87 o 
   1   5  14       35.55       16.70     11.40 o 
 -12   6  14      297.32      318.71     39.36 o 
 -11   6  14      145.50      168.92     21.82 o 
 -10   6  14      313.29      324.85     16.46 o 
  -9   6  14        4.58        3.60     13.95 o 
  -8   6  14      147.81      143.89     10.90 o 
  -7   6  14       18.77       17.74     10.12 o 
  -6   6  14        1.71        5.07      8.38 o 
  -5   6  14      390.31      369.47     12.96 o 
  -4   6  14      281.68      297.84     11.62 o 
  -3   6  14      335.80      353.23     11.75 o 
  -2   6  14       54.02       70.81      8.33 o 
  -1   6  14       86.02       82.88     14.13 o 
   0   6  14       28.74       25.28     10.97 o 
   1   6  14        0.44       -2.45     12.71 o 
 -12   7  14      112.34      153.02     17.39 o 
 -11   7  14        5.52       -7.20     12.60 o 
 -10   7  14      127.13      130.00     18.56 o 
  -9   7  14      211.00      235.26     15.37 o 
  -8   7  14        6.31       -1.18      8.65 o 
  -7   7  14      137.73      147.12     11.12 o 
  -6   7  14        3.02        6.18     11.37 o 
  -5   7  14        3.03        1.61      8.51 o 
  -4   7  14       11.11        5.84      8.64 o 
  -3   7  14       45.93       53.36      8.67 o 
  -2   7  14      143.72      102.03     15.67 o 
  -1   7  14       96.33      106.91     15.41 o 
   0   7  14       26.28       21.56     12.82 o 
   1   7  14       38.66       29.38     14.44 o 
 -11   8  14      297.16      266.68     28.34 o 
 -10   8  14      672.03      587.75     31.94 o 
  -9   8  14      106.03      137.91     25.42 o 
  -8   8  14      126.98      127.47     17.25 o 
  -7   8  14      453.61      474.23     18.86 o 
  -6   8  14      147.34      166.86     11.51 o 
  -5   8  14      273.69      272.61     12.84 o 
  -4   8  14       53.00       49.22      9.07 o 
  -3   8  14       87.84      102.63     15.49 o 
  -2   8  14      218.37      220.93     12.73 o 
  -1   8  14        0.70      -11.36     12.17 o 
   0   8  14       35.23       35.59     14.19 o 
 -11   9  14       65.39       64.31     15.97 o 
 -10   9  14       63.03       67.86     15.09 o 
  -9   9  14       15.49        9.22     17.99 o 
  -8   9  14      126.67      128.48     11.77 o 
  -7   9  14       75.59       72.63     10.52 o 
  -6   9  14       17.50       20.02     10.14 o 
  -5   9  14       49.65       38.10      9.90 o 
  -4   9  14       30.20       46.72     10.10 o 
  -3   9  14       16.28       12.11      9.69 o 
  -2   9  14        0.21       17.51     12.90 o 
  -1   9  14       72.06       59.64     14.44 o 
   0   9  14       23.98       27.75     15.63 o 
 -10  10  14       35.17       37.24     15.03 o 
  -9  10  14      518.02      554.69     31.72 o 
  -8  10  14      226.27      279.40     14.85 o 
  -7  10  14       13.96       31.71     12.93 o 
  -6  10  14      759.89      792.54     24.38 o 
  -5  10  14        6.80        4.20      9.69 o 
  -4  10  14       17.68       26.48     10.15 o 
  -3  10  14        0.88        1.88      9.92 o 
  -2  10  14        1.29       -9.55     10.27 o 
  -1  10  14      143.07      125.71     16.20 o 
  -9  11  14        7.64       13.62     14.47 o 
  -8  11  14       12.79       11.47     19.12 o 
  -7  11  14      115.54       87.65     11.50 o 
  -6  11  14        0.02        1.48     10.71 o 
  -5  11  14       41.65       41.50     10.85 o 
  -4  11  14       40.43       59.37     16.70 o 
  -3  11  14       44.59       31.55     13.86 o 
  -2  11  14       18.51       23.14     14.06 o 
  -8  12  14      351.71      349.55     28.79 o 
  -7  12  14      320.75      324.13     27.89 o 
  -6  12  14      123.97      144.18     12.75 o 
  -5  12  14      247.07      243.29     14.15 o 
  -4  12  14        6.82        5.62     14.70 o 
 -13   1  15      239.58      198.56     17.58 o 
 -12   1  15      284.63      288.38     27.78 o 
 -11   1  15        2.13       -5.53     10.97 o 
 -10   1  15       20.61       11.25     10.97 o 
  -9   1  15      169.11      138.11     13.20 o 
  -8   1  15      661.98      708.68     20.91 o 
  -7   1  15      445.97      469.59     16.56 o 
  -6   1  15      175.15      171.47      9.06 o 
  -5   1  15      240.60      234.09     10.39 o 
  -4   1  15      632.71      643.45     16.52 o 
  -3   1  15      228.27      225.44      8.25 o 
  -2   1  15       50.57       45.47      8.51 o 
  -1   1  15       38.08       41.04      7.93 o 
   0   1  15       37.06       41.05      9.42 o 
   1   1  15      181.90      184.18     12.00 o 
 -13   2  15       35.42       53.63     13.91 o 
 -12   2  15       40.55       33.18     12.86 o 
 -11   2  15       42.61       53.13     12.63 o 
 -10   2  15      426.35      415.43     17.73 o 
  -9   2  15       45.14       41.50     11.29 o 
  -8   2  15       42.43       44.11     10.97 o 
  -7   2  15       32.06       17.56     12.30 o 
  -6   2  15        3.24       17.81      7.23 o 
  -5   2  15      346.41      361.00     11.70 o 
  -4   2  15      197.31      203.53     10.16 o 
  -3   2  15      247.35      226.29      9.75 o 
  -2   2  15       77.04       78.60      8.93 o 
  -1   2  15        1.24        6.14      8.26 o 
   0   2  15        0.00        0.98      7.96 o 
   1   2  15      251.35      203.61     10.73 o 
 -13   3  15      358.14      438.17     29.47 o 
 -12   3  15      389.30      419.61     19.17 o 
 -11   3  15      615.54      613.32     42.40 o 
 -10   3  15      395.27      401.17     17.79 o 
  -9   3  15       70.60       80.00     17.21 o 
  -8   3  15      458.10      469.84     25.98 o 
  -7   3  15      361.85      389.68     14.05 o 
  -6   3  15     1316.25     1342.41     23.09 o 
  -5   3  15      575.13      612.75     14.45 o 
  -4   3  15      329.80      343.02     11.89 o 
  -3   3  15      418.98      419.87     12.48 o 
  -2   3  15       27.41       19.75      8.59 o 
  -1   3  15       16.37       19.30      8.54 o 
   0   3  15        2.97        2.49      7.92 o 
   1   3  15      184.03      190.90     14.31 o 
 -12   4  15        5.72        3.33     19.34 o 
 -11   4  15       61.82       60.99     13.00 o 
 -10   4  15       14.69       10.24     11.67 o 
  -9   4  15       76.93       73.93     12.39 o 
  -8   4  15      134.83      153.94     13.52 o 
  -7   4  15       10.61       14.64      7.70 o 
  -6   4  15        7.41       10.68      8.75 o 
  -5   4  15       17.85       25.12      7.16 o 
  -4   4  15      175.10      149.98     11.75 o 
  -3   4  15       92.66       84.88      8.45 o 
  -2   4  15        0.34       -0.37      7.13 o 
  -1   4  15        8.35        8.14      8.41 o 
   0   4  15       31.29       16.99      9.29 o 
 -12   5  15      693.25      699.77     34.41 o 
 -11   5  15      208.92      253.89     30.93 o 
 -10   5  15       90.23       78.97     16.42 o 
  -9   5  15      227.38      250.40     20.69 o 
  -8   5  15      287.86      295.16     13.41 o 
  -7   5  15      731.10      760.77     23.79 o 
  -6   5  15      298.39      326.83     13.67 o 
  -5   5  15      627.98      618.42     30.34 o 
  -4   5  15      351.22      362.19     13.15 o 
  -3   5  15       70.88       59.80      8.72 o 
  -2   5  15       57.04       53.01      8.90 o 
  -1   5  15       12.26       28.64      9.33 o 
   0   5  15       60.55       37.68     28.00 o 
 -12   6  15        4.94        0.45     19.57 o 
 -11   6  15       32.20        9.91     12.52 o 
 -10   6  15        8.17       -1.80     12.86 o 
  -9   6  15      150.68      174.13     14.87 o 
  -8   6  15      490.63      508.38     29.54 o 
  -7   6  15       78.07       86.76     10.64 o 
  -6   6  15        6.98       12.19      9.29 o 
  -5   6  15        0.93        4.75      9.12 o 
  -4   6  15        5.16       -7.39      7.71 o 
  -3   6  15       37.08       16.14      7.52 o 
  -2   6  15        5.25        0.39      7.51 o 
  -1   6  15        0.36       -3.43     10.62 o 
   0   6  15        6.02       11.70     18.56 o 
 -11   7  15      416.30      477.08     29.92 o 
 -10   7  15      269.75      301.20     21.26 o 
  -9   7  15       61.34       73.54     17.32 o 
  -8   7  15      172.33      178.65     26.28 o 
  -7   7  15        2.51       12.94      9.69 o 
  -6   7  15      237.24      255.54     13.15 o 
  -5   7  15      355.50      378.10     14.70 o 
  -4   7  15      147.73      158.16     12.03 o 
  -3   7  15      305.54      292.96     14.06 o 
  -2   7  15       99.79      116.37     11.02 o 
  -1   7  15      104.19       78.04     12.69 o 
 -11   8  15       57.93       69.05     16.65 o 
 -10   8  15       74.14      110.44     21.59 o 
  -9   8  15        3.80       11.31     12.64 o 
  -8   8  15        0.39        3.67     10.13 o 
  -7   8  15      293.97      310.78     18.52 o 
  -6   8  15        1.87        9.28      9.77 o 
  -5   8  15       13.67       19.95      9.99 o 
  -4   8  15        0.53        9.95      8.74 o 
  -3   8  15        1.67       -0.18     10.61 o 
  -2   8  15        4.68       13.27     13.45 o 
  -1   8  15        0.05       -1.20     16.65 o 
 -10   9  15      358.21      385.99     29.02 o 
  -9   9  15      438.73      477.52     44.54 o 
  -8   9  15      323.20      316.15     19.38 o 
  -7   9  15      282.52      282.29     14.19 o 
  -6   9  15      218.62      246.17     47.35 o 
  -5   9  15       23.84       22.72     10.35 o 
  -4   9  15      161.39      167.31     12.71 o 
  -3   9  15      158.13      159.29     12.97 o 
  -2   9  15      592.82      572.24     33.96 o 
  -9  10  15        8.23       25.42     20.47 o 
  -8  10  15       11.80        4.28     12.94 o 
  -7  10  15      177.52      180.47     13.28 o 
  -6  10  15       65.63       69.13     11.64 o 
  -5  10  15        6.04       12.46     10.62 o 
  -4  10  15        1.08        3.84     10.63 o 
  -3  10  15        1.25      -10.29     13.31 o 
  -7  11  15      101.51      112.85     12.68 o 
  -6  11  15       21.00       14.50     11.19 o 
  -5  11  15      294.14      303.64     15.40 o 
 -12   0  16       39.37       41.61     19.12 o 
 -11   0  16       36.89       30.82     17.77 o 
 -10   0  16      134.08      100.77     19.34 o 
  -9   0  16      165.95      171.62     20.69 o 
  -8   0  16      733.53      856.55     32.84 o 
  -7   0  16     1406.43     1347.80     38.46 o 
  -6   0  16       60.49       65.80     12.29 o 
  -5   0  16       59.73       61.74     12.36 o 
  -4   0  16       34.91       24.32     11.76 o 
  -3   0  16        9.90       -3.08     11.53 o 
  -2   0  16        6.11       -5.78     11.46 o 
  -1   0  16        0.40       -4.08     12.96 o 
 -12   1  16        7.30       -2.94     12.64 o 
 -11   1  16        2.96        2.67     12.08 o 
 -10   1  16      553.09      531.28     20.35 o 
  -9   1  16      226.85      232.02     15.50 o 
  -8   1  16       67.51       59.78     11.85 o 
  -7   1  16       51.91       52.73      8.87 o 
  -6   1  16       94.15       83.85      9.53 o 
  -5   1  16       14.36       -0.44      7.64 o 
  -4   1  16       52.92       62.58      8.90 o 
  -3   1  16       30.28       17.55      8.40 o 
  -2   1  16        1.85       -4.66      8.41 o 
  -1   1  16       25.90       19.74      9.25 o 
 -12   2  16       99.15       71.97     14.15 o 
 -11   2  16        2.60        8.33     12.17 o 
 -10   2  16       92.94       89.11     13.35 o 
  -9   2  16      326.65      332.47     17.16 o 
  -8   2  16      306.75      250.90     15.74 o 
  -7   2  16      144.03      135.77     10.43 o 
  -6   2  16      930.12      872.13     37.73 o 
  -5   2  16       44.76       43.37      7.80 o 
  -4   2  16       29.18       21.53      8.35 o 
  -3   2  16       70.96       65.56      9.21 o 
  -2   2  16       17.41        5.86      8.67 o 
  -1   2  16        1.42        3.55      8.26 o 
 -12   3  16       32.62       21.93     14.70 o 
 -11   3  16       27.30       22.07     12.70 o 
 -10   3  16       40.58       34.07     12.48 o 
  -9   3  16       45.66       39.12     12.23 o 
  -8   3  16      445.09      424.03     14.75 o 
  -7   3  16        0.31        1.77      9.12 o 
  -6   3  16      192.71      192.88     16.20 o 
  -5   3  16       19.44       12.55      8.16 o 
  -4   3  16       25.12       16.93      8.28 o 
  -3   3  16      126.44      118.75     10.13 o 
  -2   3  16        3.17        1.47      7.90 o 
  -1   3  16       58.25       33.16      9.39 o 
 -12   4  16      420.24      498.72     22.27 o 
 -11   4  16      130.77      124.56     22.16 o 
 -10   4  16       62.25       74.85     14.68 o 
  -9   4  16       28.83       27.27     12.23 o 
  -8   4  16      500.17      494.84     15.85 o 
  -7   4  16      496.51      490.94     19.99 o 
  -6   4  16       10.76        6.00      9.43 o 
  -5   4  16      132.82      144.12      9.68 o 
  -4   4  16      296.30      274.54     21.92 o 
  -3   4  16        9.46       -1.48      7.62 o 
  -2   4  16       39.19       42.71      9.41 o 
  -1   4  16       82.11       95.35     11.46 o 
 -11   5  16       14.59       26.84     13.16 o 
 -10   5  16       84.10       89.95     24.29 o 
  -9   5  16       10.11       11.25     12.25 o 
  -8   5  16      237.48      243.09     13.53 o 
  -7   5  16        0.09       -1.83      8.32 o 
  -6   5  16       20.85       24.58      8.93 o 
  -5   5  16       17.53        6.13      8.40 o 
  -4   5  16        3.20       -4.88      7.74 o 
  -3   5  16      273.80      268.53     15.88 o 
  -2   5  16        0.40        0.26      8.86 o 
  -1   5  16        0.80       -9.08     10.70 o 
 -11   6  16      176.09      164.44     16.10 o 
 -10   6  16      104.43      100.15     14.38 o 
  -9   6  16      199.40      221.29     17.62 o 
  -8   6  16      137.22      155.16     14.48 o 
  -7   6  16      190.33      202.25     14.59 o 
  -6   6  16       49.19       57.99     10.85 o 
  -5   6  16      127.79      151.65     14.46 o 
  -4   6  16        7.85       19.41      8.99 o 
  -3   6  16       69.76       79.97     10.27 o 
  -2   6  16       69.23       72.37     16.74 o 
 -10   7  16        2.36       -4.51     13.03 o 
  -9   7  16        1.61        1.19     14.00 o 
  -8   7  16       19.37       23.52     10.68 o 
  -7   7  16       10.51       19.87     10.59 o 
  -6   7  16      106.54      131.54     17.06 o 
  -5   7  16      121.65      135.88     12.30 o 
  -4   7  16        3.20       -3.82     10.03 o 
  -3   7  16        0.14       -8.05     11.65 o 
  -2   7  16        2.95       -5.24      9.34 o 
 -10   8  16      502.83      501.78     22.93 o 
  -9   8  16       30.53       28.88     20.47 o 
  -8   8  16       54.29       60.40     10.76 o 
  -7   8  16        8.96        4.05     13.94 o 
  -6   8  16      230.41      227.58     13.88 o 
  -5   8  16       44.45       45.30     11.64 o 
  -4   8  16       15.60       12.92     10.83 o 
  -3   8  16       47.21       27.07     11.35 o 
  -9   9  16        0.02        3.27     15.77 o 
  -8   9  16       28.55       29.87     12.81 o 
  -7   9  16        5.46       -5.38      9.62 o 
  -6   9  16        0.10       -1.76     10.72 o 
  -5   9  16       93.31       91.52     12.35 o 
  -4   9  16       27.93       26.22     11.51 o 
 -11   1  17       57.41       75.23     14.47 o 
 -10   1  17        5.96        2.91     12.48 o 
  -9   1  17      321.61      285.19     17.26 o 
  -8   1  17      708.09      705.80     22.82 o 
  -7   1  17      406.81      422.08     13.40 o 
  -6   1  17      102.84      120.25     10.19 o 
  -5   1  17        0.73       -8.12      8.21 o 
  -4   1  17        3.57        6.71      7.73 o 
  -3   1  17        9.87       10.45      8.94 o 
  -2   1  17        7.83        9.17      8.50 o 
 -11   2  17      215.02      205.35     32.84 o 
 -10   2  17      375.48      399.21     19.32 o 
  -9   2  17       14.16       18.33     12.16 o 
  -8   2  17      304.27      285.83     17.26 o 
  -7   2  17       13.08       21.32      9.00 o 
  -6   2  17        5.64       -1.78      8.28 o 
  -5   2  17       33.90       36.47      9.01 o 
  -4   2  17        1.60       -1.65      8.60 o 
  -3   2  17       15.11        9.34      8.09 o 
  -2   2  17        0.00       -7.99      9.23 o 
 -11   3  17      140.01      151.17     18.56 o 
 -10   3  17      236.36      251.14     18.22 o 
  -9   3  17       38.07       34.98     18.11 o 
  -8   3  17        1.25        0.92     10.07 o 
  -7   3  17      119.51      159.09     12.45 o 
  -6   3  17       98.48       93.15     10.02 o 
  -5   3  17       10.41        9.00      8.69 o 
  -4   3  17       17.34       11.50      8.13 o 
  -3   3  17       16.73       19.94      9.41 o 
 -11   4  17       60.04       45.51     15.69 o 
 -10   4  17        9.49        8.99     14.12 o 
  -9   4  17        7.45       14.66     16.53 o 
  -8   4  17        0.10        5.73     10.38 o 
  -7   4  17       10.58       18.07     10.18 o 
  -6   4  17        0.33       -5.91     10.02 o 
  -5   4  17        2.16        7.58      9.03 o 
  -4   4  17        2.57       -4.00      8.89 o 
  -3   4  17        6.62        4.17      9.25 o 
 -10   5  17       25.38       23.77     13.68 o 
  -9   5  17      118.50      127.74     13.73 o 
  -8   5  17      110.99      120.58     17.08 o 
  -7   5  17       46.79       36.87     11.08 o 
  -6   5  17        1.56        5.64     10.81 o 
  -5   5  17        6.52       -0.82      9.14 o 
  -4   5  17       19.45       17.66      9.78 o 
  -3   5  17       27.14       22.14      9.71 o 
 -10   6  17       25.54        6.33     13.60 o 
  -9   6  17       67.17       42.19     14.22 o 
  -8   6  17        1.01        7.10     10.93 o 
  -7   6  17        4.48        7.34     10.88 o 
  -6   6  17       40.87       41.52     11.48 o 
  -5   6  17       74.19       71.56     11.72 o 
  -4   6  17        2.44       -5.69      9.45 o 
  -9   7  17       98.41      102.38     16.22 o 
  -8   7  17       15.48       20.81     11.64 o 
  -7   7  17      124.96      135.34     13.50 o 
  -6   7  17       40.54       51.27     11.85 o 
  -5   7  17       49.68       37.64     11.71 o 
 -10   0  18        2.81       28.79     19.34 o 
  -9   0  18       65.20       95.15     21.37 o 
  -8   0  18      184.01      134.51     22.04 o 
  -7   0  18      123.48      169.58     20.02 o 
  -6   0  18       30.00       26.91     13.47 o 
  -5   0  18       27.20       26.80     13.35 o 
  -4   0  18       58.91       29.00     13.54 o 
 -10   1  18       12.97       10.34     13.59 o 
  -9   1  18       21.77       23.38     13.28 o 
  -8   1  18       50.86       68.87     12.20 o 
  -7   1  18       19.26       22.44      8.73 o 
  -6   1  18        4.81       13.31      9.33 o 
  -5   1  18        2.34        0.84      9.12 o 
  -4   1  18        8.22        7.21      9.57 o 
 -10   2  18       31.19       32.94     14.23 o 
  -9   2  18      419.07      414.59     20.36 o 
  -8   2  18       61.16       57.64     11.56 o 
  -7   2  18      200.09      187.54     13.75 o 
  -6   2  18       38.29       23.14      9.63 o 
  -5   2  18       21.70       25.09      9.68 o 
 -10   3  18      180.48      155.33     27.33 o 
  -9   3  18       32.90       34.57     13.91 o 
  -8   3  18       63.87       79.11     12.15 o 
  -7   3  18      119.93      113.54     12.76 o 
  -6   3  18        0.43       -6.87      8.20 o 
  -5   3  18       19.65       20.60      9.77 o 
  -9   4  18       30.75       16.77     15.41 o 
  -8   4  18      479.85      481.64     30.10 o 
  -7   4  18       81.60       92.27     12.55 o 
  -6   4  18       57.55       72.24     12.45 o 
  -8   5  18       33.66       26.89     11.89 o 
  -7   5  18       21.59       26.68     10.43 o 
                                                 
